# Supplementary material for: Subsequent biotic crises delayed marine recovery following the late Permian mass extinction event in northern Italy
Source: PLoS One. 2017 Mar 15;12(3):e0172321. doi: 10.1371/journal.pone.0172321 (PMC5351997; doi:10.1371/journal.pone.0172321)
Supplement: S2 Table — (XLSX) [file pone.0172321.s008.xlsx]

## Sheet: MNI
Sample	Section	Articulate Brachiopod sp.	Lingularia spp.	Avichlamys tellinii	Bakevellia spp.	Bakvellia c.f. albertii	Bakevellia cf. exporecta	Claraia clarai group	Claraia aurita	Claraia clarai	Claraia stachei	Claraia wangi-griesbachi	Costatoria costata	Eumorphotis spp.	Eumorphotis multiformis	Neoschizodus laevigatus	Neoschizodus ovatus	Scythentolium sp.	Unionites cf. donacinus	Austrotindaria spp.	Austrotindaria? canalensis	Austrotindaria fassaensis	Holocrinus sp.	Ophiuroidea	Plagioglypta sp.	Allcosmia sp.	Coelystilina werfensis	Polygyrina sp.	Microgastropod Indet	High-spired Gastropod sp.A	cf. Worthenia sp.	high-spired Gastropod sp.B	Warthia vaceki	Bellerophontidae with costae	Werfenella rectecostata	Natiria costata	ostracod	Microconch		Skeletal Volume (5)	Lithology	Facies association	Facies	Method	Formation	Member	Unit	Stage
C-1	Costabella	0	0	0	0	0	0	0	0	0	0	0	0	11	0	0	0	0	0	24	0	0	0	1	0	0	28	0	0	7	4	0	0	0	0	0	0	21		97	siltstone	Mid-ramp	5.5	Polished Slab	Werfen Formation	Campil Member	-	Smithian
C-2	Costabella	0	0	0	0	0	0	0	0	0	0	0	0	0	0	0	0	0	0	1	0	0	0	0	0	0	0	0	0	0	0	0	0	0	0	0	0	0		n/a	sandstone	Inner ramp	3.1	Mechanical dissagregation	Werfen Formation	Campil Member	-	Smithian
C-3	Costabella	0	0	0	0	0	0	0	0	0	0	0	0	0	0	0	0	0	0	0	2	0	0	0	0	0	0	0	0	0	0	0	0	0	0	0	0	0		n/a	sandstone	Inner ramp	3.1	Mechanical dissagregation	Werfen Formation	Campil Member	-	Smithian
C-4	Costabella	0	0	0	0	0	0	0	0	0	0	0	0	0	1	0	0	0	0	1	0	0	0	0	0	0	0	0	0	0	0	0	0	0	0	0	0	0		n/a	sandstone	Inner ramp	3.1	Mechanical dissagregation	Werfen Formation	Campil Member	-	Smithian
C-5	Costabella	0	0	0	0	0	0	0	0	0	0	0	0	0	0	0	0	0	0	62	0	0	0	0	0	0	21	0	0	1	4	0	0	0	0	0	0	3		83	packestone	Mid-ramp	5.5	Polished Slab	Werfen Formation	Campil Member	-	Smithian
C-5B	Costabella	0	0	0	0	0	0	0	0	0	0	0	0	0	0	0	0	0	0	0	1	0	0	0	0	0	0	0	0	0	0	0	0	0	0	0	0	0		n/a	packestone	Mid-ramp	5.5	Mechanical dissagregation	Werfen Formation	Campil Member	-	Smithian
C-6	Costabella	0	0	0	0	0	0	0	0	0	0	0	0	0	0	0	0	0	0	0	0	1	0	0	0	0	0	0	0	0	0	0	0	0	0	0	0	0		n/a	siltstone	Mid-ramp	5.5	Mechanical dissagregation	Werfen Formation	Campil Member	-	Smithian
C-7	Costabella	0	0	0	0	0	0	0	0	0	0	0	0	0	0	0	1	0	0	1	0	0	0	0	0	0	44	2	0	1	1	0	0	0	0	0	0	145		96	packestone	Inner ramp	3.1	Polished Slab	Werfen Formation	Campil Member	-	Smithian
C-8	Costabella	0	0	0	0	0	0	0	0	0	0	0	0	0	0	0	0	0	0	0	0	1	0	0	0	0	0	0	0	0	0	0	0	0	0	0	0	0		n/a	sandstone	Mid-ramp	5.5	Mechanical dissagregation	Werfen Formation	Campil Member	-	Smithian
C-9	Costabella	0	1	0	0	0	0	0	0	0	0	0	0	17	0	0	0	0	0	6	0	0	0	1	0	0	169	20	0	2	1	0	0	0	0	0	0	81		100	sandstone	Mid-ramp	5.5	Polished Slab	Werfen Formation	Campil Member	-	Smithian
C-10	Costabella	0	0	0	0	0	0	0	0	0	0	0	0	3	0	0	0	0	0	2	0	0	0	1	0	0	156	12	0	1	0	0	0	0	0	0	0	55		100	packestone	Mid-ramp	5.5	Polished Slab	Werfen Formation	Campil Member	-	Smithian
C-11	Costabella	0	1	0	0	0	0	0	0	0	0	0	0	1	0	0	1	0	0	5	0	0	0	1	0	0	11	4	0	0	0	0	0	0	0	0	0	7		71	packestone	Inner ramp	3.1	Polished Slab	Werfen Formation	Campil Member	-	Smithian
C-12	Costabella	0	0	0	0	0	0	0	0	0	0	0	0	1	0	0	0	0	0	0	0	0	0	1	0	0	5	0	0	0	0	0	0	0	0	0	0	5		71	sandstone	Inner ramp	3.1	Polished Slab	Werfen Formation	Campil Member	-	Smithian
C-13	Costabella	0	1	0	0	0	0	0	0	0	0	0	0	8	0	0	1	0	0	1	0	0	0	1	15	0	21	1	0	0	0	0	0	0	0	0	0	13		100	sandstone	Inner ramp	3.1	Polished Slab	Werfen Formation	Campil Member	-	Smithian
C-14	Costabella	0	2	0	0	0	0	0	0	0	0	0	0	0	0	0	1	0	0	0	0	0	0	1	50	0	18	0	0	0	0	0	0	0	0	0	0	11		100	packestone	Inner ramp	4.1	Polished Slab	Werfen Formation	Campil Member	-	Smithian
C-15	Costabella	0	0	0	0	0	0	0	0	0	0	0	0	0	0	0	0	0	0	0	0	1	0	0	0	0	0	0	0	0	0	0	0	0	0	0	0	0		n/a	sandstone	Inner ramp	3.1	Mechanical dissagregation	Werfen Formation	Campil Member	-	Smithian
C-16	Costabella	0	0	0	0	0	0	0	0	0	0	0	0	0	0	1	0	0	0	0	0	0	0	0	0	0	0	0	0	0	0	0	0	0	0	0	0	0		n/a	siltstone	Mid-ramp	5.5	Mechanical dissagregation	Werfen Formation	Campil Member	-	Smithian
C-18	Costabella	0	0	0	3	0	0	0	0	0	0	0	0	32	0	0	7	0	0	17	0	0	0	1	0	0	2	0	0	0	0	0	0	0	0	1	0	34		100	mudstone	Mid-ramp	5.6	Polished Slab	Werfen Formation	Val Badia Member	-	Spathian
C-17	Costabella	0	0	0	4	0	0	0	0	0	0	0	0	0	0	0	0	0	0	0	0	0	0	0	0	0	0	0	0	0	0	0	0	0	0	0	0	0		n/a	siltstone	Mid-ramp	5.6	Mechanical dissagregation	Werfen Formation	Val Badia Member	-	Spathian
C-19	Costabella	0	0	0	0	0	0	0	0	0	0	0	0	18	0	0	4	0	0	0	0	0	0	0	0	0	1	0	0	0	0	0	0	0	0	39	0	38		100	mudstone	Mid-ramp	5.6	Polished Slab	Werfen Formation	Val Badia Member	-	Spathian
C-20	Costabella	0	0	0	0	0	0	0	0	0	0	0	0	6	0	0	0	0	0	0	0	0	0	1	0	0	0	0	0	0	0	0	0	0	0	9	0	40		69	mudstone	Mid-ramp	5.6	Polished Slab	Werfen Formation	Val Badia Member	-	Spathian
C-21	Costabella	0	0	0	1	0	0	0	0	0	0	0	0	0	0	0	0	0	0	0	0	0	0	0	0	0	0	0	0	0	0	0	0	0	0	0	0	0		n/a	siltstone	Mid-ramp	5.7	Mechanical dissagregation	Werfen Formation	Val Badia Member	-	Spathian
C-23	Costabella	0	0	0	0	0	0	0	0	0	0	0	0	1	0	0	0	0	0	0	0	0	0	1	0	0	0	0	0	0	0	0	0	0	0	101	0	6		97	mudstone	Mid-ramp	5.7	Polished Slab	Werfen Formation	Val Badia Member	-	Spathian
C-23B	Costabella	0	0	0	0	0	0	0	0	0	0	0	0	1	0	0	0	0	0	0	0	0	0	1	0	0	1	0	0	0	0	0	0	0	0	0	0	0		71	mudstone	Mid-ramp	5.7	Polished Slab	Werfen Formation	Val Badia Member	-	Spathian
C-24	Costabella	0	0	0	1	0	0	0	0	0	0	0	0	10	0	0	1	0	0	0	0	0	0	1	0	0	1	0	0	0	0	0	0	0	0	38	0	5		86	mudstone	Mid-ramp	5.7	Polished Slab	Werfen Formation	Val Badia Member	-	Spathian
C-25	Costabella	0	0	0	5	0	0	0	0	0	0	0	0	17	0	0	0	0	0	0	0	0	0	1	0	0	5	0	0	0	0	0	0	0	0	7	0	9		93	packestone	Mid-ramp	5.7	Polished Slab	Werfen Formation	Val Badia Member	-	Spathian
C-22	Costabella	0	0	0	1	0	0	0	0	0	0	0	0	0	0	0	1	0	0	0	0	0	0	0	0	0	0	0	0	0	0	0	0	0	1	0	0	0		n/a	siltstone	Mid-ramp	5.7	observation	Werfen Formation	Val Badia Member	-	Spathian
C-27	Costabella	0	0	0	2	0	0	0	0	0	0	0	0	2	0	0	0	0	0	0	0	0	0	0	0	0	1	0	0	0	0	0	0	0	0	0	0	13		34	mudstone	Mid-ramp	5.7	Polished Slab	Werfen Formation	Cencenighe Member	A	Spathian
C-28	Costabella	0	0	0	0	0	0	0	0	0	0	0	0	0	0	0	0	0	0	0	0	0	0	0	0	0	7	0	0	0	0	0	0	0	0	26	0	25		67	mudstone	Mid-ramp	5.7	Polished Slab	Werfen Formation	Cencenighe Member	A	Spathian
C-26	Costabella	0	0	0	1	0	0	0	0	0	0	0	0	0	0	0	0	0	0	0	0	0	0	0	0	0	0	0	0	0	0	0	0	0	0	1	0	0		n/a	siltstone	Mid-ramp	5.7	observation	Werfen Formation	Val Badia Member	-	Spathian
C-29	Costabella	0	0	0	0	0	0	0	0	0	0	0	0	6	0	0	36	0	0	0	0	0	0	1	0	0	0	0	0	0	0	0	0	0	0	0	0	5		32	grainstone	Oolitic shoal	4.5	Polished Slab	Werfen Formation	Cencenighe Member	A	Spathian
C-30	Costabella	0	0	0	0	0	0	0	0	0	0	0	0	0	0	0	6	0	0	0	0	0	0	0	0	0	0	0	0	0	0	0	0	0	0	0	0	0		11	grainstone	Oolitic shoal	4.5	Polished Slab	Werfen Formation	Cencenighe Member	A	Spathian
C-31	Costabella	0	0	0	0	0	0	0	0	0	0	0	0	0	0	0	0	1	0	0	0	0	0	1	0	0	0	0	0	0	0	0	0	0	0	0	0	2		18	mudstone	Oolitic shoal	4.5	Polished Slab	Werfen Formation	Cencenighe Member	A	Spathian
C-32	Costabella	0	0	0	0	0	0	0	0	0	0	0	0	0	0	0	2	0	0	0	0	0	0	0	0	0	0	0	0	0	0	0	0	0	0	0	0	0		1	mudstone	Oolitic shoal	4.5	Polished Slab	Werfen Formation	Cencenighe Member	A	Spathian
C-33	Costabella	0	0	0	12	0	0	0	0	0	0	0	0	3	0	0	8	5	0	0	0	0	0	0	0	0	0	0	0	0	0	0	0	0	0	0	0	0		69	grainstone	Inner ramp	3.3	Polished Slab	Werfen Formation	Cencenighe Member	B	Spathian
C-33	Costabella	0	0	0	10	0	0	0	0	0	0	0	0	0	0	0	0	0	0	0	0	0	0	0	0	0	0	0	0	0	0	0	0	0	0	0	0	0		n/a	siltstone	Peritidal	2.2	Mechanical dissagregation	Werfen Formation	Cencenighe Member	C	Spathian
C-34	Costabella	0	0	0	0	0	0	0	0	0	0	0	0	0	0	0	9	0	0	0	0	0	1	0	0	0	0	0	0	0	0	0	0	0	0	0	0	0		99	wackestone	Oolitic shoal	4.4	Polished Slab	Werfen Formation	Cencenighe Member	C	Spathian
C-35	Costabella	0	0	0	0	0	0	0	0	0	0	0	0	0	0	0	135	2	0	0	0	0	1	0	0	0	3	0	0	0	0	0	0	0	0	0	0	20		98	grainstone	Oolitic shoal	4.4	Polished Slab	Werfen Formation	Cencenighe Member	C	Spathian
C-36	Costabella	0	0	0	0	0	0	0	0	0	0	0	0	0	0	0	11	0	0	0	0	0	1	0	0	0	0	0	0	0	0	0	0	0	0	0	0	1		88	grainstone	Oolitic shoal	4.4	Polished Slab	Werfen Formation	Cencenighe Member	C	Spathian
C-37	Costabella	0	0	0	0	0	0	0	0	0	0	0	0	2	0	0	1	0	0	0	0	0	1	0	0	0	0	0	0	0	0	0	0	0	0	0	0	0		58	grainstone	Oolitic shoal	4.4	Polished Slab	Werfen Formation	Cencenighe Member	C	Spathian
C-38	Costabella	0	0	0	0	0	0	0	0	0	0	0	0	1	0	0	28	1	0	0	0	0	1	0	0	0	0	0	0	0	0	0	0	0	0	0	0	3		86	grainstone	Oolitic shoal	4.4	Polished Slab	Werfen Formation	Cencenighe Member	C	Spathian
C-39	Costabella	0	0	0	1	0	0	0	0	0	0	0	0	0	0	0	46	1	0	0	0	0	1	0	0	0	0	3	0	0	0	0	0	0	0	0	0	2		83	grainstone	Oolitic shoal	4.4	Polished Slab	Werfen Formation	Cencenighe Member	C	Spathian
C-40	Costabella	0	0	0	0	0	0	0	0	0	0	0	0	0	0	0	0	0	0	100	0	0	0	0	0	0	0	0	0	0	0	0	0	0	0	0	0	0		-	sandstone	Inner ramp	-	Mechanical dissagregation	Werfen Formation	Campil Member		Smithian
U-1	l'Uomo	1	0	0	0	0	0	0	0	0	0	0	0	1	0	0	0	0	0	0	0	0	0	0	0	0	4	0	0	1	0	0	15	0	0	0	0	0		27	wackestone	Oolitic shoal	4.1	Polished Slab	Werfen Formation	Tesero Oolite Member	-	Changhsingian
U-2	l'Uomo	0	0	0	0	0	0	0	0	0	0	0	0	0	0	0	0	0	0	12	0	0	0	0	0	0	0	0	0	0	0	0	6	0	0	0	11	0		56	packestone	Debris flow	6.1	Polished Slab	Werfen Formation	Mazzin Member	-	Griesbachian
U-3	l'Uomo	0	0	0	0	0	0	0	0	0	0	0	0	0	0	0	0	0	0	25	0	0	0	0	0	0	0	0	0	0	0	0	2	0	0	0	11	8		46	packestone	Debris flow	6.1	Polished Slab	Werfen Formation	Mazzin Member	-	Griesbachian
U-4	l'Uomo	0	0	0	0	0	0	0	0	0	0	0	0	0	0	0	0	0	0	10	0	0	0	0	0	0	32	0	2	1	0	0	0	0	0	0	30	2		85	packestone	Debris flow	6.1	Polished Slab	Werfen Formation	Mazzin Member	-	Griesbachian
U-5	l'Uomo	0	0	0	0	0	0	0	0	0	0	3	0	1	0	0	0	0	0	16	0	0	0	0	0	0	49	0	0	4	0	0	6	0	0	0	81	44		100	packestone	Debris flow	6.1	Polished Slab	Werfen Formation	Mazzin Member	-	Griesbachian
U-6	l'Uomo	0	2	0	0	0	0	0	0	0	0	0	0	0	0	0	0	0	0	0	0	0	0	0	0	0	0	0	0	0	0	0	0	0	0	0	0	0			wackestone	Mid-ramp	5.2	Polished Slab	Werfen Formation	Mazzin Member	-	Griesbachian
U-6B	l'Uomo	0	3	0	0	0	0	0	0	0	0	0	0	0	0	0	0	0	0	0	0	0	0	0	0	0	0	0	0	0	0	0	0	0	0	0	0	0		n/a	wackestone	Mid-ramp	5.2	Mechanical dissagregation	Werfen Formation	Mazzin Member	-	Griesbachian
U-6B	l'Uomo	0	2	0	0	0	0	0	0	0	0	0	0	0	0	0	0	0	0	0	0	0	0	0	0	0	0	0	0	0	0	0	0	0	0	0	0	0		n/a	mudstone	Mid-ramp	5.2	Mechanical dissagregation	Werfen Formation	Mazzin Member	-	Griesbachian
U-7B	l'Uomo	0	0	0	0	0	0	0	0	0	0	1	0	0	0	0	0	0	0	0	0	0	0	0	0	0	0	0	0	0	0	0	0	0	0	0	0	0		n/a	wackestone	Mid-ramp	5.2	Mechanical dissagregation	Werfen Formation	Mazzin Member	-	Griesbachian
U-8	l'Uomo	0	0	0	0	0	0	0	0	0	0	1	0	0	0	0	0	0	0	0	0	0	0	0	0	0	0	0	0	0	0	0	0	0	0	0	0	0		n/a	mudstone	Mid-ramp	5.2	Mechanical dissagregation	Werfen Formation	Mazzin Member	-	Griesbachian
U-9	l'Uomo	0	0	0	0	0	0	0	0	0	0	2	0	0	0	1	0	0	0	0	0	0	0	0	0	0	0	0	0	0	0	0	0	0	0	0	0	0		n/a	mudstone	Debris flow	6.1	Mechanical dissagregation	Werfen Formation	Mazzin Member	-	Griesbachian
U-7	l'Uomo	0	0	0	0	0	0	0	0	0	0	13	0	0	0	0	0	0	0	18	0	0	0	0	0	0	0	0	0	0	0	0	0	0	0	0	0	2		100	wackestone	Debris flow	6.1	Polished Slab	Werfen Formation	Mazzin Member	-	Griesbachian
U-10	l'Uomo	0	0	0	0	0	0	0	0	0	0	2	0	0	0	1	0	0	0	0	0	0	0	0	0	0	0	0	0	0	0	0	0	0	0	0	0	0		n/a	wackestone	Debris flow	6.1	Mechanical dissagregation	Werfen Formation	Mazzin Member	-	Griesbachian
U-11B	l'Uomo	0	0	0	0	0	0	0	0	0	0	3	0	0	0	0	0	0	0	0	0	0	0	0	0	0	0	0	0	0	0	0	0	0	0	0	0	0		n/a	wackestone	Mid-ramp	5.3	Mechanical dissagregation	Werfen Formation	Mazzin Member	-	Griesbachian
U-11	l'Uomo	0	0	0	0	0	0	0	0	0	0	3	0	0	0	0	0	0	0	0	0	0	0	0	0	0	0	0	0	0	0	0	0	0	0	0	0	0		n/a	mudstone	Debris flow	6.1	Mechanical dissagregation	Werfen Formation	Mazzin Member	-	Griesbachian
U-12	l'Uomo	0	0	0	0	0	0	0	0	0	0	0	0	1	0	0	0	0	0	11	0	0	0	0	0	0	0	0	0	0	0	0	0	0	0	0	0	0		n/a	mudstone	Mid-ramp	5.4	Mechanical dissagregation	Werfen Formation	Andraz Horizon	-	Griesbachian
U-13	l'Uomo	0	0	0	0	0	0	0	0	0	0	0	0	0	0	1	0	0	0	0	0	0	0	0	0	0	0	0	0	0	0	0	0	0	0	0	0	0		n/a	packestone	Mid-ramp	5.4	Mechanical dissagregation	Werfen Formation	Andraz Horizon	-	Griesbachian
U-14	l'Uomo	0	0	0	0	0	0	0	0	0	0	0	0	0	0	0	0	0	0	5	0	0	0	0	0	0	35	3	0	0	0	0	0	0	0	0	0	0		100	grainstone	Oolitic shoal	4.3	Polished Slab	Werfen Formation	Siusi Member	A	Griesbachian
U-15	l'Uomo	0	0	0	0	0	0	1	0	0	0	0	0	0	0	0	0	0	0	64	0	0	0	0	0	0	15	0	0	0	0	1	0	0	0	0	0	1		100	grainstone	Oolitic shoal	4.3	Polished Slab	Werfen Formation	Siusi Member	A	Griesbachian
U-16	l'Uomo	0	0	0	0	0	0	0	0	1	0	0	0	0	0	0	0	0	0	0	0	0	0	0	0	0	0	0	0	0	0	0	0	0	0	0	0	0		n/a	mudstone	Oolitic shoal	4.3	Mechanical dissagregation	Werfen Formation	Siusi Member	A	Griesbachian
U-17	l'Uomo	0	0	0	0	0	0	0	0	0	0	0	0	0	0	0	0	0	0	8	0	0	0	1	0	0	0	0	0	1	0	0	0	0	0	0	2	0		93	grainstone	Mid-ramp	5.4	Polished Slab	Werfen Formation	Siusi Member	B	Griesbachian
U-18	l'Uomo	0	0	0	0	0	0	0	0	4	0	0	0	0	0	0	0	0	0	0	1	3	0	0	0	0	3	0	0	0	0	0	0	0	1	0	0	0		n/a	siltstone	Mid-ramp	5.4	Mechanical dissagregation	Werfen Formation	Siusi Member	B	Griesbachian
U-22	l'Uomo	0	0	0	0	0	0	0	0	3	0	0	0	0	0	1	0	0	0	0	1	47	0	0	0	0	0	0	0	0	0	0	0	0	0	0	0	0		n/a	siltstone	Mid-ramp	5.4	Mechanical dissagregation	Werfen Formation	Siusi Member	B	Griesbachian
U-20	l'Uomo	0	1	0	0	0	0	9	0	0	0	0	0	0	0	0	1	0	0	78	0	0	0	1	0	0	8	8	0	0	0	0	0	0	0	0	0	2		100	packestone	Mid-ramp	5.4	Polished Slab	Werfen Formation	Siusi Member	B	Griesbachian
U-21	l'Uomo	0	0	0	0	0	0	0	0	1	0	0	0	0	0	0	0	0	0	0	3	7	0	0	0	0	11	0	0	0	0	0	0	0	0	0	0	0		n/a	siltstone	Mid-ramp	5.4	Mechanical dissagregation	Werfen Formation	Siusi Member	B	Griesbachian
U-23	l'Uomo	0	0	0	0	0	0	5	0	0	0	0	0	0	0	0	0	0	0	21	0	0	0	0	0	0	40	3	0	0	0	0	0	0	0	0	0	5		93	grainstone	Mid-ramp	5.4	Polished Slab	Werfen Formation	Siusi Member	B	Griesbachian
U-25	l'Uomo	0	0	0	0	0	0	0	0	0	0	0	0	0	0	0	0	0	0	93	0	0	0	0	0	0	0	0	0	0	0	0	0	0	0	0	8	7		100	grainstone	Oolitic shoal	4.3	Polished Slab	Werfen Formation	Siusi Member	B	Griesbachian
U-19	l'Uomo	0	0	0	0	0	0	0	1	0	0	0	0	0	0	8	0	0	0	0	0	0	0	0	0	0	0	0	0	0	0	0	0	0	0	0	0	0		n/a	mudstone	Mid-ramp	5.4	Mechanical dissagregation	Werfen Formation	Siusi Member	B	Griesbachian
U-24	l'Uomo	0	0	0	0	0	0	0	0	2	0	0	0	0	0	1	0	0	0	0	0	5	0	0	0	0	0	0	0	0	0	0	0	0	0	0	0	0		n/a	siltstone	Mid-ramp	5.4	Mechanical dissagregation	Werfen Formation	Siusi Member	B	Griesbachian
U-26	l'Uomo	0	0	0	0	0	0	0	0	1	0	0	0	0	0	0	0	0	0	0	0	0	0	0	0	0	0	0	0	0	0	0	0	0	0	0	0	0		n/a	mudstone	Mid-ramp	5.4	Mechanical dissagregation	Werfen Formation	Siusi Member	B	Griesbachian
U-27	l'Uomo	0	0	0	0	0	0	0	0	0	0	0	0	0	0	0	1	0	0	0	0	0	0	0	0	0	102	17	0	0	0	0	0	0	0	0	0	3		95	grainstone	Oolitic shoal	4.3	Polished Slab	Werfen Formation	Siusi Member	B	Griesbachian
U-28	l'Uomo	0	0	0	0	0	0	0	0	0	0	0	0	0	0	0	0	0	0	4	0	0	0	0	0	0	2	0	0	0	0	0	0	0	0	0	1	0		53	packestone	Mid-ramp	5.4	Polished Slab	Werfen Formation	Siusi Member	B	Griesbachian
U-29	l'Uomo	0	0	0	0	0	0	0	0	1	0	0	0	0	0	0	0	0	0	0	0	0	0	0	0	0	0	0	0	0	0	0	0	0	0	0	0	0		n/a	siltstone	Mid-ramp	5.4	Mechanical dissagregation	Werfen Formation	Siusi Member	B	Griesbachian
U-30	l'Uomo	0	0	0	0	0	0	0	0	0	0	0	0	0	0	0	0	0	0	0	4	0	0	0	0	0	0	0	0	0	0	0	0	0	0	0	0	0		n/a	siltstone	Mid-ramp	5.4	Mechanical dissagregation	Werfen Formation	Siusi Member	B	Griesbachian
U-32	l'Uomo	0	0	0	0	0	0	0	0	0	0	0	0	0	0	0	0	0	0	0	0	0	0	0	0	0	3	0	0	0	0	0	0	0	0	0	0	0		n/a	siltstone	Mid-ramp	5.2	Mechanical dissagregation	Werfen Formation	Siusi Member	B	Griesbachian
U-31	l'Uomo	0	0	0	0	0	0	0	0	0	0	0	0	0	0	0	0	0	0	0	0	0	0	0	0	0	90	6	0	0	0	0	0	0	0	0	0	0		100	grainstone	Oolitic shoal	4.3	Polished Slab	Werfen Formation	Siusi Member	B	Griesbachian
U-33	l'Uomo	0	0	0	0	0	0	0	1	0	0	0	0	0	0	0	0	0	0	0	0	0	0	0	0	0	0	0	0	0	0	0	0	0	0	0	0	0		n/a	mudstone	Mid-ramp	5.2	Mechanical dissagregation	Werfen Formation	Siusi Member	B	Griesbachian
U-34	l'Uomo	0	0	0	0	0	0	0	0	0	0	0	0	0	0	0	0	0	0	0	1	0	0	0	0	0	0	0	0	0	0	0	0	0	0	0	0	0		n/a	siltstone	Debris flow	6.2	Mechanical dissagregation	Werfen Formation	Siusi Member	B	Griesbachian
U-35	l'Uomo	0	0	0	0	0	0	7	0	0	0	0	0	0	0	0	0	0	0	24	0	0	0	0	0	0	39	1	0	0	0	0	0	0	0	0	0	1		84	packestone	Mid-ramp	5.5	Polished Slab	Werfen Formation	Siusi Member	C	Dienerian
U-38	l'Uomo	0	0	0	0	0	0	0	7	0	0	0	0	0	0	0	0	0	0	0	0	0	0	0	0	0	0	0	0	0	0	0	0	0	0	0	0	0		n/a	siltstone	Mid-ramp	5.5	Mechanical dissagregation	Werfen Formation	Siusi Member	C	Dienerian
U-36	l'Uomo	0	0	0	0	0	0	0	0	0	0	0	0	0	0	0	0	0	0	0	0	0	0	0	0	0	15	0	0	0	0	0	0	0	0	0	0	0		57	grainstone	Oolitic shoal	4.3	Polished Slab	Werfen Formation	Siusi Member	C	Dienerian
U-39	l'Uomo	0	0	0	0	0	0	0	2	0	0	0	0	0	0	0	0	0	0	0	0	0	0	0	0	0	0	0	0	0	0	0	0	0	0	0	0	0		n/a	mudstone	Mid-ramp	5.5	Mechanical dissagregation	Werfen Formation	Siusi Member	C	Dienerian
U-40B	l'Uomo	0	0	0	0	0	0	0	0	0	0	0	0	0	0	1	0	0	0	0	0	0	0	0	0	0	0	0	0	0	0	0	0	0	0	0	0	0		n/a	grainstone	Mid-ramp	5.5	Mechanical dissagregation	Werfen Formation	Siusi Member	C	Dienerian
U-37	l'Uomo	0	0	0	0	0	0	1	0	0	0	0	0	0	0	0	1	0	0	0	0	0	0	0	0	0	39	1	0	0	0	0	1	0	0	0	0	1		100	grainstone	Oolitic shoal	4.3	Polished Slab	Werfen Formation	Siusi Member	C	Dienerian
U-41	l'Uomo	0	0	0	0	0	0	0	1	0	0	0	0	0	0	0	0	0	0	0	0	0	0	0	0	0	0	0	0	0	0	0	0	0	0	0	0	0		n/a	siltstone	Oolitic shoal	4.3	Mechanical dissagregation	Werfen Formation	Siusi Member	C	Dienerian
U-42	l'Uomo	0	0	0	0	0	0	0	4	0	0	0	0	0	0	0	0	0	0	0	0	0	0	0	0	0	0	0	0	0	0	0	0	0	0	0	0	0		n/a	siltstone	Mid-ramp	5.5	Mechanical dissagregation	Werfen Formation	Siusi Member	C	Dienerian
U-40	l'Uomo	0	0	0	0	0	0	3	0	0	0	0	0	0	0	0	0	0	0	0	0	0	0	0	0	0	131	0	0	0	0	0	0	0	0	0	0	2		100	packestone	Mid-ramp	5.5	Polished Slab	Werfen Formation	Siusi Member	C	Dienerian
U-43	l'Uomo	0	0	0	0	0	0	0	1	0	0	0	0	0	0	1	0	0	0	0	0	0	0	0	0	0	0	0	0	0	0	0	0	0	0	0	0	0		n/a	packestone	Mid-ramp	5.5	observation	Werfen Formation	Siusi Member	C	Dienerian
U-44	l'Uomo	0	0	0	0	0	0	20	0	0	0	0	0	0	0	0	0	0	0	0	0	0	0	0	0	0	2	0	0	0	0	0	0	0	0	0	0	0		97	packestone	Mid-ramp	5.5	Polished Slab	Werfen Formation	Siusi Member	C	Dienerian
U-45	l'Uomo	0	0	0	0	0	0	24	0	0	0	0	0	1	0	0	0	0	0	36	0	0	0	0	0	0	0	0	0	0	0	0	0	0	0	0	1	0		100	packestone	Mid-ramp	5.5	Polished Slab	Werfen Formation	Siusi Member	C	Dienerian
U-45B	l'Uomo	0	0	0	0	0	0	0	0	5	0	0	0	0	0	0	0	0	1	0	68	0	0	0	0	0	9	0	0	0	0	0	0	0	0	0	0	0		n/a	packestone	Mid-ramp	5.5	Bedding Plane	Werfen Formation	Siusi Member	C	Dienerian
U-45C	l'Uomo	0	0	0	0	0	0	0	0	4	0	0	0	0	0	0	0	0	1	0	0	68	0	0	0	0	9	0	0	0	0	0	0	0	0	0	0	0		n/a	packestone	Mid-ramp	5.5	Bedding Plane	Werfen Formation	Siusi Member	C	Dienerian
U-46	l'Uomo	0	0	0	0	0	0	0	1	0	0	0	0	0	0	0	0	0	0	0	0	0	0	0	0	0	0	0	0	0	0	0	0	0	0	0	0	0		n/a	packestone	Mid-ramp	5.5	Bedding Plane	Werfen Formation	Siusi Member	C	Dienerian
U-47	l'Uomo	0	0	0	0	0	0	5	0	0	0	0	0	0	0	0	0	0	0	43	0	0	0	0	0	0	8	1	0	0	0	0	0	0	0	0	0	4		100	packestone	Mid-ramp	5.5	Polished Slab	Werfen Formation	Siusi Member	C	Dienerian
U-48	l'Uomo	0	0	0	0	0	0	6	0	0	0	0	0	0	0	0	0	0	0	96	0	0	0	0	0	0	19	3	0	0	0	0	0	0	0	0	0	2		100	packestone	Mid-ramp	5.5	Polished Slab	Werfen Formation	Siusi Member	C	Dienerian
U-48B	l'Uomo	0	0	0	0	0	0	0	0	0	0	0	0	0	0	16	0	0	0	0	0	0	0	0	0	0	1	0	0	0	0	0	0	0	0	0	0	0		n/a	siltstone	Mid-ramp	5.5	Mechanical dissagregation	Werfen Formation	Siusi Member	C	Dienerian
U-49	l'Uomo	0	9	0	0	0	0	8	13	0	0	0	0	0	0	0	0	0	0	34	0	0	0	0	0	0	2	0	0	2	0	0	0	0	0	0	1	5		86	packestone	Mid-ramp	5.5	Polished Slab	Werfen Formation	Siusi Member	C	Dienerian
U-50	l'Uomo	0	0	0	0	0	0	2	1	0	0	0	0	1	0	0	0	0	0	35	0	0	0	0	0	0	25	3	0	0	0	0	0	0	0	0	0	23		100	packestone	Mid-ramp	5.5	Polished Slab	Werfen Formation	Siusi Member	C	Dienerian
U-49B	l'Uomo	0	0	0	0	0	0	0	0	1	0	0	0	0	0	0	0	0	0	0	0	4	0	0	0	0	0	0	0	0	0	0	0	0	0	0	0	0		n/a	siltstone	Mid-ramp	5.5	Mechanical dissagregation	Werfen Formation	Siusi Member	C	Dienerian
U-51	l'Uomo	0	0	0	0	0	0	0	0	1	0	0	0	0	0	0	0	0	0	0	0	0	0	0	0	0	0	0	0	0	0	0	0	0	0	0	0	0		n/a	siltstone	Mid-ramp	5.5	observation	Werfen Formation	Siusi Member	C	Dienerian
U-52	l'Uomo	0	0	0	0	0	0	0	1	0	0	0	0	0	0	0	0	0	0	0	0	0	0	0	0	0	0	0	0	0	0	0	0	0	0	0	0	0		n/a	siltstone	Mid-ramp	5.5	Mechanical dissagregation	Werfen Formation	Siusi Member	C	Dienerian
U-53	l'Uomo	0	0	0	0	0	0	8	0	0	0	0	0	0	0	0	0	0	0	36	0	0	0	0	0	0	31	9	0	46	0	0	0	0	0	0	0	11		100	packestone	Mid-ramp	5.5	Polished Slab	Werfen Formation	Siusi Member	C	Dienerian
U-54	l'Uomo	0	0	0	0	0	0	0	0	0	0	0	0	0	0	0	0	0	0	9	0	0	0	0	0	0	3	0	0	1	0	0	19	0	0	0	0	0		43	packestone	Mid-ramp	5.5	Polished Slab	Werfen Formation	Siusi Member	C	Dienerian
U-55	l'Uomo	0	0	0	0	0	0	0	2	0	0	0	0	0	0	0	0	0	0	32	0	0	0	0	0	0	14	0	0	27	0	0	23	0	0	0	0	2		100	packestone	Mid-ramp	5.5	Polished Slab	Werfen Formation	Siusi Member	C	Dienerian
U-56	l'Uomo	0	0	0	0	0	0	0	6	0	0	0	0	0	0	0	0	0	0	34	0	0	0	0	0	0	15	1	0	36	0	0	16	0	0	0	0	4		100	packestone	Mid-ramp	5.5	Polished Slab	Werfen Formation	Siusi Member	C	Dienerian
U-56B	l'Uomo	0	0	0	0	0	0	0	0	0	0	0	0	0	0	5	0	0	0	0	0	0	0	0	0	0	31	0	0	0	0	0	0	0	0	0	0	0		n/a	siltstone	Inner ramp	3.1	Mechanical dissagregation	Werfen Formation	Siusi Member	C	Dienerian
U-57	l'Uomo	0	0	0	0	0	0	16	0	0	0	0	0	0	0	0	0	0	0	16	0	0	0	0	0	0	10	9	0	4	0	0	33	0	0	0	0	12		70	packestone	Mid-ramp	5.5	Polished Slab	Werfen Formation	Siusi Member	C	Dienerian
U-58	l'Uomo	0	0	0	0	0	0	0	0	0	0	0	0	0	0	0	0	0	0	17	0	0	0	0	0	0	33	10	0	19	0	0	37	0	0	0	0	13		94	packestone	Mid-ramp	5.5	Polished Slab	Werfen Formation	Siusi Member	C	Dienerian
U-59	l'Uomo	0	0	0	0	0	0	0	0	0	0	0	0	7	0	0	0	0	0	15	0	0	0	0	0	0	22	13	0	4	0	0	15	0	0	0	0	7		74	packestone	Inner ramp	3.1	Polished Slab	Werfen Formation	Siusi Member	C	Dienerian
U-60	l'Uomo	0	0	0	0	0	0	0	0	0	0	0	0	0	0	0	0	0	0	17	0	0	0	0	0	0	4	3	0	3	0	0	12	0	0	0	0	9		78	packestone	Inner ramp	3.1	Polished Slab	Werfen Formation	Siusi Member	D	Dienerian
U-61	l'Uomo	0	0	0	0	0	0	0	0	0	0	0	0	0	0	0	0	0	0	41	0	0	0	0	0	0	1	0	0	0	0	0	6	1	0	0	0	5		85	packestone	Inner ramp	3.1	Polished Slab	Werfen Formation	Siusi Member	D	Dienerian
U-62	l'Uomo	0	0	0	0	0	0	0	0	0	0	0	0	0	0	0	0	0	0	0	2	0	0	0	0	0	0	0	0	0	0	0	0	0	0	0	0	0		n/a	siltstone	Inner ramp	3.1	Mechanical dissagregation	Werfen Formation	Siusi Member	D	Dienerian
U-63	l'Uomo	0	0	0	0	0	0	0	0	0	0	0	0	0	0	0	0	0	0	0	1	0	0	0	0	0	0	0	0	0	0	0	0	0	0	0	0	0		n/a	sandstone	Inner ramp	3.1	Mechanical dissagregation	Werfen Formation	Siusi Member	D	Dienerian
U-64	l'Uomo	0	0	0	0	0	0	0	0	0	0	0	0	0	0	0	0	0	1	0	1	0	0	0	0	0	0	0	0	0	0	0	0	0	0	0	0	0		n/a	siltstone	Inner ramp	3.1	Bedding Plane	Werfen Formation	Siusi Member	D	Dienerian
U-64B	l'Uomo	0	0	0	0	0	0	0	0	0	0	0	0	0	0	0	0	0	0	1	10	4	0	0	0	0	0	0	0	0	0	0	0	0	0	0	0	0		n/a	sandstone	Inner ramp	3.1	Mechanical dissagregation	Werfen Formation	Siusi Member	D	Dienerian
U-65	l'Uomo	0	0	0	0	0	0	0	0	0	0	0	0	0	0	0	0	0	0	0	1	1	0	0	0	0	0	0	0	0	0	0	0	0	0	0	0	0		n/a	sandstone	Inner ramp	3.1	Mechanical dissagregation	Werfen Formation	Siusi Member	D	Dienerian
U-66	l'Uomo	0	0	0	0	0	0	0	0	0	0	0	0	0	0	0	0	0	0	1	0	0	0	0	0	0	0	0	0	0	0	0	0	0	0	0	0	0		n/a	wackestone	Inner ramp	3.1	Mechanical dissagregation	Werfen Formation	Siusi Member	D	Dienerian
U-67	l'Uomo	0	0	0	0	0	0	0	0	0	0	0	0	0	0	0	0	0	0	1	0	0	0	0	0	0	0	0	0	0	0	0	0	0	0	0	0	0		n/a	siltstone	Inner ramp	3.1	Mechanical dissagregation	Werfen Formation	Siusi Member	D	Dienerian
U-68	l'Uomo	0	0	0	0	0	0	0	0	0	0	0	0	0	0	0	0	0	0	0	0	1	0	0	0	0	0	0	0	0	0	0	0	0	0	0	0	0		n/a	siltstone	Inner ramp	3.1	Mechanical dissagregation	Werfen Formation	Siusi Member	D	Dienerian
U-69	l'Uomo	0	0	0	0	0	0	0	0	0	0	0	0	1	0	0	34	0	0	6	0	0	0	0	0	0	1	0	0	0	0	0	0	0	0	0	0	18		72	packestone	Inner ramp	3.1	Polished Slab	Werfen Formation	Siusi Member	D	Dienerian
U-70	l'Uomo	0	0	0	0	0	0	0	0	0	0	0	0	0	0	0	0	0	0	1	0	0	0	0	0	0	0	0	0	0	0	0	0	0	0	0	0	0		n/a	wackestone	Inner ramp	3.1	Mechanical dissagregation	Werfen Formation	Siusi Member	D	Dienerian
U-71	l'Uomo	0	0	0	0	0	0	0	0	0	0	0	0	0	0	0	0	0	0	1	0	0	0	0	0	0	0	0	0	0	0	0	0	0	0	0	0	0		n/a	wackestone	Inner ramp	3.1	Mechanical dissagregation	Werfen Formation	Siusi Member	D	Dienerian
U-72	l'Uomo	0	0	0	0	0	0	0	0	0	0	0	0	0	0	0	0	0	0	0	0	1	0	0	0	0	0	0	0	0	0	0	0	0	0	0	0	0		n/a	sandstone	Peritidal	2.1	Mechanical dissagregation	Werfen Formation	Gastropod Oolite Member	A	Dienerian
U-73	l'Uomo	0	0	0	0	0	0	0	0	0	0	0	0	0	0	0	0	0	0	0	0	22	0	0	0	0	0	0	0	0	0	0	0	0	0	0	0	0		n/a	grainstone	Oolitic shoal	4.3	Mechanical dissagregation	Werfen Formation	Gastropod Oolite Member	A	Dienerian
U-74	l'Uomo	0	0	0	0	0	0	0	0	0	0	0	0	0	0	0	0	0	0	7	0	0	0	0	0	0	17	2	0	1	0	0	0	0	0	0	0	156		97	packestone	Inner ramp	3.1	Polished Slab	Werfen Formation	Gastropod Oolite Member	B	Smithian
U-75	l'Uomo	0	0	0	0	0	0	0	0	0	0	0	0	0	0	0	0	0	0	0	1	0	0	0	0	0	0	0	0	0	0	0	0	0	0	0	0	0		n/a	siltstone	Inner ramp	3.1	Mechanical dissagregation	Werfen Formation	Gastropod Oolite Member	B	Smithian
U-76	l'Uomo	0	0	0	0	0	0	0	0	0	0	0	0	0	0	0	0	0	0	10	0	0	0	0	0	0	1	0	0	0	0	0	0	0	0	0	0	157		58	siltstone	Inner ramp	3.1	Polished Slab	Werfen Formation	Gastropod Oolite Member	B	Smithian
U-77	l'Uomo	0	0	0	0	0	0	0	0	0	0	0	0	0	0	0	0	0	0	0	1	0	0	0	0	0	0	0	0	0	0	0	0	0	0	0	0	0		n/a	siltstone	Inner ramp	3.1	Mechanical dissagregation	Werfen Formation	Gastropod Oolite Member	B	Smithian
U-78	l'Uomo	0	0	0	0	0	0	0	0	0	0	0	0	0	1	9	0	0	0	0	1	0	0	0	0	0	0	0	0	0	0	0	0	0	0	0	0	0		n/a	sandstone	Inner ramp	3.1	Mechanical dissagregation	Werfen Formation	Gastropod Oolite Member	B	Smithian
U-79	l'Uomo	0	0	0	0	0	0	0	0	0	0	0	0	0	0	0	0	0	0	0	113	0	0	0	0	0	0	0	0	0	0	0	0	0	0	0	0	0		n/a	siltstone	Mid-ramp	5.5	Mechanical dissagregation	Werfen Formation	Gastropod Oolite Member	B	Smithian
U-80	l'Uomo	0	0	0	0	0	0	0	0	0	0	0	0	0	0	0	0	0	0	0	1	0	0	0	0	0	0	0	0	0	0	0	0	0	0	0	0	0		n/a	sandstone	Mid-ramp	5.5	Mechanical dissagregation	Werfen Formation	Gastropod Oolite Member	B	Smithian
U-81	l'Uomo	0	0	0	0	0	0	0	0	0	0	0	0	0	0	0	0	0	0	0	3	1	0	0	0	0	0	0	0	0	0	0	0	0	0	0	0	0		n/a	sandstone	Mid-ramp	5.5	Mechanical dissagregation	Werfen Formation	Gastropod Oolite Member	B	Smithian
u-82	l'Uomo	0	0	0	0	0	0	0	0	0	0	0	0	0	0	0	0	0	0	0	0	0	0	0	0	0	0	0	0	0	0	0	0	0	0	0	0	176		50	packestone	Mid-ramp	5.5	Polished Slab	Werfen Formation	Gastropod Oolite Member	B	Smithian
U-83	l'Uomo	0	0	0	0	0	0	0	0	0	0	0	0	0	0	0	0	0	0	0	1	0	0	0	0	0	0	0	0	0	0	0	0	0	0	0	0	0		n/a	sandstone	Mid-ramp	5.5	Mechanical dissagregation	Werfen Formation	Gastropod Oolite Member	B	Smithian
U-84	l'Uomo	0	0	0	0	0	0	0	0	0	0	0	0	0	1	0	0	0	0	0	17	1	0	0	0	0	0	0	0	0	0	0	0	0	0	0	0	0		n/a	sandstone	Mid-ramp	5.5	Mechanical dissagregation	Werfen Formation	Gastropod Oolite Member	B	Smithian
U-85	l'Uomo	0	0	0	0	0	0	0	0	0	0	0	0	0	0	0	0	0	0	0	1	0	0	0	0	0	0	0	0	0	0	0	0	0	0	0	0	0		n/a	siltstone	Mid-ramp	5.5	Mechanical dissagregation	Werfen Formation	Gastropod Oolite Member	B	Smithian
U-86	l'Uomo	0	0	0	0	0	0	0	0	0	0	0	0	0	0	0	5	0	0	0	0	0	0	0	0	0	190	0	0	1	0	0	0	0	0	0	0	49		89	grainstone	Mid-ramp	5.5	Polished Slab	Werfen Formation	Gastropod Oolite Member	B	Smithian
U-87	l'Uomo	0	0	0	0	0	0	0	0	0	0	0	0	1	0	0	0	0	0	18	0	0	0	0	0	0	35	0	0	2	0	0	0	0	0	0	0	44		89	grainstone	Mid-ramp	5.5	Polished Slab	Werfen Formation	Gastropod Oolite Member	B	Smithian
U-88	l'Uomo	0	0	0	0	0	0	0	0	0	0	0	0	0	0	0	0	0	0	0	0	0	0	0	0	0	664	0	0	0	0	0	0	0	0	0	0	14		100	grainstone	Mid-ramp	5.5	Polished Slab	Werfen Formation	Gastropod Oolite Member	B	Smithian
U-88B	l'Uomo	0	0	0	0	0	0	0	0	0	0	0	0	0	0	0	0	0	0	0	2	0	0	0	0	0	0	0	0	0	0	0	0	0	0	0	0	0		n/a	siltstone	Mid-ramp	5.5	Mechanical dissagregation	Werfen Formation	Gastropod Oolite Member	B	Smithian
U-89	l'Uomo	0	0	0	0	0	0	0	0	0	0	0	0	1	0	0	0	0	0	3	0	0	0	0	0	0	14	0	0	0	0	0	0	0	0	0	0	49		54	grainstone	Mid-ramp	5.5	Polished Slab	Werfen Formation	Gastropod Oolite Member	B	Smithian
U-89B	l'Uomo	0	0	0	0	0	0	0	0	0	0	0	0	0	0	0	0	0	0	0	0	0	0	0	0	0	1	0	0	0	0	0	0	0	0	0	0	0		n/a	siltstone	Mid-ramp	5.5	Mechanical dissagregation	Werfen Formation	Gastropod Oolite Member	B	Smithian
U-90	l'Uomo	0	0	0	0	0	0	0	0	0	0	0	0	0	0	0	0	0	0	1	0	0	0	0	0	0	0	0	0	0	0	0	0	0	0	0	0	0		n/a	siltstone	Mid-ramp	5.5	Mechanical dissagregation	Werfen Formation	Gastropod Oolite Member	B	Smithian
U-91	l'Uomo	0	0	0	0	0	0	0	0	0	0	0	0	0	0	0	0	0	0	36	0	0	0	0	0	0	26	0	0	1	0	0	0	0	0	0	0	21		84	packestone	Mid-ramp	5.5	Polished Slab	Werfen Formation	Gastropod Oolite Member	B	Smithian
U-91B	l'Uomo	0	0	0	0	0	0	0	0	0	0	0	0	0	0	0	0	0	0	0	15	58	0	0	0	0	0	0	0	0	0	0	0	0	0	0	0	0		n/a	sandstone	Inner ramp	3.1	Mechanical dissagregation	Werfen Formation	Gastropod Oolite Member	B	Smithian
U-92	l'Uomo	0	0	0	0	0	0	0	0	0	0	0	0	2	0	0	0	0	0	7	0	0	0	0	0	0	2	0	0	0	0	0	0	0	0	0	0	67		95	packestone	Mid-ramp	5.5	Polished Slab	Werfen Formation	Gastropod Oolite Member	B	Smithian
U-92B	l'Uomo	0	0	0	0	0	0	0	0	0	0	0	0	0	0	0	0	0	0	1	0	0	0	0	0	0	0	0	0	0	0	0	0	0	0	0	0	0		n/a	sandstone	Mid-ramp	5.5	Mechanical dissagregation	Werfen Formation	Gastropod Oolite Member	B	Smithian
U-93	l'Uomo	0	0	0	0	0	0	0	0	0	0	0	0	0	0	0	0	0	0	11	0	0	0	0	0	0	7	0	0	0	0	0	0	0	0	0	0	5		71	siltstone	Mid-ramp	5.5	Polished Slab	Werfen Formation	Gastropod Oolite Member	B	Smithian
U-94	l'Uomo	0	0	0	0	0	0	0	0	0	0	0	0	0	0	0	0	0	0	15	0	0	0	0	0	0	4	0	0	0	0	0	0	0	0	0	0	11		51	packestone	Mid-ramp	5.5	Polished Slab	Werfen Formation	Gastropod Oolite Member	B	Smithian
U-95	l'Uomo	0	0	0	0	0	0	0	0	0	0	0	0	0	0	0	26	0	0	0	0	0	0	0	0	0	400	0	0	0	0	0	0	0	0	0	0	10		100	packestone	Mid-ramp	5.5	Polished Slab	Werfen Formation	Gastropod Oolite Member	B	Smithian
U-96	l'Uomo	0	5	0	0	0	0	0	0	0	0	0	0	0	0	0	13	0	0	0	0	0	0	0	0	0	376	2	0	0	0	0	0	0	0	0	0	8		100	packestone	Mid-ramp	5.5	Polished Slab	Werfen Formation	Gastropod Oolite Member	B	Smithian
U-96B	l'Uomo	0	0	0	0	0	0	0	0	0	0	0	0	0	0	0	0	0	0	0	0	1	0	0	0	0	0	0	0	0	0	0	0	0	0	0	0	0		n/a	grainstone	Mid-ramp	5.5	Mechanical dissagregation	Werfen Formation	Gastropod Oolite Member	B	Smithian
U-97	l'Uomo	0	0	0	0	0	0	0	0	0	0	0	0	0	0	0	0	0	0	0	1	0	0	0	0	0	0	0	0	0	0	0	0	0	0	0	0	0		n/a	grainstone	Mid-ramp	5.5	Mechanical dissagregation	Werfen Formation	Gastropod Oolite Member	B	Smithian
U-98	l'Uomo	0	0	0	0	0	0	0	0	0	0	0	0	1	0	0	0	0	0	1	0	0	0	0	0	0	0	0	0	0	0	0	0	0	0	0	0	13		19	packestone	Mid-ramp	5.5	Polished Slab	Werfen Formation	Gastropod Oolite Member	B	Smithian
U-99	l'Uomo	0	7	0	0	0	0	0	0	0	0	0	0	0	0	0	1	0	0	0	0	0	0	0	0	0	304	0	0	0	0	2	0	0	0	0	0	0		100	grainstone	Mid-ramp	5.5	Polished Slab	Werfen Formation	Gastropod Oolite Member	B	Smithian
U-100	l'Uomo	0	0	0	0	0	0	0	0	0	0	0	0	0	1	0	0	0	0	1	0	0	0	0	0	0	0	0	0	0	0	0	0	0	0	0	0	0		n/a	siltstone	Mid-ramp	5.5	Mechanical dissagregation	Werfen Formation	Gastropod Oolite Member	B	Smithian
U-101	l'Uomo	0	0	0	0	0	0	0	0	0	0	0	0	0	0	0	0	0	0	1	0	0	0	0	0	0	0	0	0	0	0	0	0	0	0	0	0	0		n/a	sandstone	Mid-ramp	5.5	Mechanical dissagregation	Werfen Formation	Gastropod Oolite Member	B	Smithian
U-102	l'Uomo	0	0	0	0	0	0	0	0	0	0	0	0	0	0	0	0	0	0	1	0	0	0	0	0	0	0	0	0	0	0	0	0	0	0	0	0	0		n/a	siltstone	Mid-ramp	5.5	Mechanical dissagregation	Werfen Formation	Gastropod Oolite Member	B	Smithian
U-103	l'Uomo	0	0	0	0	0	0	0	0	0	0	0	0	0	0	0	0	0	0	0	1	0	0	0	0	0	0	0	0	0	0	0	0	0	0	0	0	0		n/a	siltstone	Inner ramp	3.1	Mechanical dissagregation	Werfen Formation	Campil Member	-	Smithian
U-104	l'Uomo	0	0	0	0	0	0	0	0	0	0	0	0	6	0	0	0	0	0	104	0	0	0	0	0	0	24	0	0	0	0	0	0	0	0	0	0	7		95	grainstone	Inner ramp	3.1	Polished Slab	Werfen Formation	Gastropod Oolite Member	B	Smithian
U-105	l'Uomo	0	0	0	0	0	0	0	0	0	0	0	0	0	0	0	0	0	0	0	1	0	0	0	0	0	0	0	0	0	0	0	0	0	0	0	0	0		n/a	siltstone	Mid-ramp	5.5	Mechanical dissagregation	Werfen Formation	Campil Member	-	Smithian
U-S1	l'Uomo	0	0	0	0	0	0	0	0	0	0	41	0	0	0	0	0	0	0	0	0	0	0	0	0	0	0	0	0	0	0	0	0	0	0	0	0	0		n/a	packestone	Mid-ramp	5.2	Bedding Plane	Werfen Formation	Mazzin Member	-	Griesbachian
U-106	l'Uomo	0	0	0	0	0	0	0	0	0	0	0	0	0	0	0	0	0	0	100	0	0	0	0	0	0	0	0	0	0	0	0	0	0	0	0	0	0		-	sandstone	Inner ramp	-	Mechanical dissagregation	Werfen Formation	Campil Member		Smithian
P-1	Rio di Pantl	0	0	0	0	0	0	0	0	0	0	0	0	0	0	0	0	0	0	0	0	6	0	0	0	0	0	0	0	0	0	0	0	0	0	0	0	0		n/a	mudstone	Debris flow	6.1	Bedding Plane	Werfen Formation	Mazzin Member	-	Griesbachian
P-2	Rio di Pantl	0	0	0	0	0	0	0	0	0	0	0	0	0	0	0	0	0	0	0	0	9	0	0	0	0	0	0	0	0	0	0	0	0	0	0	0	0		n/a	mudstone	Debris flow	6.1	Bedding Plane	Werfen Formation	Mazzin Member	-	Griesbachian
P-3	Rio di Pantl	0	128	0	0	0	0	0	0	0	0	0	0	0	0	0	0	0	0	1	0	0	0	0	0	0	0	0	0	0	0	0	0	0	0	0	21	86		100	mudstone	Mid-ramp	5.2	Polished Slab	Werfen Formation	Mazzin Member	-	Griesbachian
P-4	Rio di Pantl	0	3	0	0	0	0	0	0	0	0	0	0	0	0	0	0	0	0	0	0	0	0	0	0	0	0	0	0	0	0	0	0	0	0	0	547	14		74	mudstone	Mid-ramp	5.2	Polished Slab	Werfen Formation	Mazzin Member	-	Griesbachian
P-4B	Rio di Pantl	0	19	0	0	0	0	0	0	0	0	0	0	0	0	0	0	0	0	0	0	0	0	0	0	0	0	0	0	0	0	0	0	0	0	0	0	0		n/a	mudstone	Mid-ramp	5.2	Bedding Plane	Werfen Formation	Mazzin Member	-	Griesbachian
P-5	Rio di Pantl	0	0	0	0	0	0	0	0	0	0	109	0	0	0	0	0	0	0	0	0	0	0	0	0	0	0	0	0	0	0	0	0	0	0	0	13	0		100	packestone	Mid-ramp	5.3	Polished Slab	Werfen Formation	Mazzin Member	-	Griesbachian
P-6	Rio di Pantl	0	0	0	0	0	0	0	0	0	0	45	0	0	0	0	0	0	0	0	0	0	0	0	0	0	2	0	0	0	0	0	0	0	0	0	25	57		100	packestone	Mid-ramp	5.3	Polished Slab	Werfen Formation	Mazzin Member	-	Griesbachian
P-7	Rio di Pantl	0	0	0	0	0	0	0	0	0	0	21	0	0	0	0	0	0	0	0	0	0	0	0	0	0	6	0	0	0	0	0	0	0	0	0	5	220		100	mudstone	Debris flow	6.1	Polished Slab	Werfen Formation	Mazzin Member	-	Griesbachian
P-8	Rio di Pantl	0	0	0	0	0	0	0	0	0	0	4	0	0	0	0	0	0	0	9	0	0	0	0	0	0	9	0	0	1	0	0	0	0	0	0	0	28		79	mudstone	Mid-ramp	5.3	Polished Slab	Werfen Formation	Mazzin Member	-	Griesbachian
P-9	Rio di Pantl	0	0	0	0	0	0	0	0	0	0	18	0	0	0	0	0	0	0	0	0	0	0	0	0	0	0	0	0	0	0	0	0	0	0	0	0	0		n/a	packestone	Mid-ramp	5.3	Bedding Plane	Werfen Formation	Mazzin Member	-	Griesbachian
P-10	Rio di Pantl	0	0	0	0	0	0	0	0	0	0	1	0	0	0	0	0	0	0	14	0	0	0	0	0	0	5	0	0	0	0	0	0	0	0	0	1	12		43	packestone	Mid-ramp	5.3	Polished Slab	Werfen Formation	Mazzin Member	-	Griesbachian
P-10B	Rio di Pantl	0	0	0	0	0	0	0	0	0	0	3	0	0	0	0	0	0	0	0	0	0	0	0	0	0	0	0	0	0	0	0	0	0	0	0	0	0		n/a	mudstone	Mid-ramp	5.3	Bedding Plane	Werfen Formation	Mazzin Member	-	Griesbachian
P-11	Rio di Pantl	0	0	0	0	0	0	0	0	0	0	57	0	0	0	0	0	0	0	0	0	0	0	0	0	0	0	0	0	0	0	0	0	0	0	0	2	11		100	wackestone	Mid-ramp	5.3	Polished Slab	Werfen Formation	Mazzin Member	-	Griesbachian
P-12	Rio di Pantl	0	0	0	0	0	0	0	0	0	0	1	0	0	0	0	0	0	0	18	0	0	0	0	0	0	0	0	0	0	0	0	0	0	0	0	1	1		84	packestone	Mid-ramp	5.3	Polished Slab	Werfen Formation	Mazzin Member	-	Griesbachian
P-13	Rio di Pantl	0	0	0	0	0	0	0	0	0	0	1	0	0	0	0	0	0	0	41	0	0	0	0	0	0	0	0	0	0	0	0	0	0	0	0	0	36		90	wackestone	Mid-ramp	5.2	Polished Slab	Werfen Formation	Mazzin Member	-	Griesbachian
P-14	Rio di Pantl	0	0	0	0	0	0	0	0	0	0	0	0	0	0	0	0	0	0	34	0	0	0	0	0	0	0	0	0	0	0	0	0	0	0	0	0	12		100	mudstone	Mid-ramp	5.3	Polished Slab	Werfen Formation	Mazzin Member	-	Griesbachian
P-15	Rio di Pantl	0	0	0	0	0	0	0	0	0	0	0	0	0	0	0	0	0	0	0	0	16	0	0	0	0	0	0	0	0	0	0	0	0	0	0	0	0		n/a	mudstone	Debris flow	6.1	Bedding Plane	Werfen Formation	Mazzin Member	-	Griesbachian
S-7	Siusi	0	0	0	0	0	0	0	0	0	0	0	0	0	0	0	0	0	0	0	0	0	0	0	0	0	0	0	0	0	0	0	33	0	0	0	0	0		87	grainstone	Oolitic shoal	4.2	Polished Slab	Werfen Formation	Tesero Oolite Member	-	Changhsingian
S-8	Siusi	0	1	0	0	0	0	0	0	0	0	0	0	0	0	0	0	0	0	0	0	0	0	0	0	0	0	0	0	0	0	0	0	0	0	0	0	0		n/a	mudstone	Mid-ramp	5.2	Bedding Plane	Werfen Formation	Mazzin Member	-	Griesbachian
S-8B	Siusi	0	1	0	0	0	0	0	0	0	0	0	0	0	0	0	0	0	0	0	0	0	0	0	0	0	0	0	0	0	0	0	0	0	0	0	0	0		n/a	mudstone	Mid-ramp	5.2	Mechanical dissagregation	Werfen Formation	Mazzin Member	-	Griesbachian
S-9	Siusi	0	0	0	0	0	0	0	0	0	0	96	0	0	0	0	0	0	0	3	0	0	0	0	0	0	0	0	0	0	0	0	0	0	0	0	0	122		100	packestone	Mid-ramp	5.3	Polished Slab	Werfen Formation	Mazzin Member	-	Griesbachian
S-10	Siusi	0	0	0	0	0	0	0	0	0	0	103	0	0	0	0	0	0	0	0	0	0	0	0	0	0	0	0	0	0	0	0	0	0	0	0	0	269		100	packestone	Mid-ramp	5.3	Polished Slab	Werfen Formation	Mazzin Member	-	Griesbachian
S-11	Siusi	0	0	0	0	0	0	0	0	0	0	40	0	0	0	0	0	0	0	0	0	0	0	0	0	0	0	0	0	0	0	0	0	0	0	0	0	0		n/a	mudstone	Mid-ramp	5.3	Bedding Plane	Werfen Formation	Mazzin Member	-	Griesbachian
S-12	Siusi	0	0	0	0	0	0	0	0	0	0	0	0	0	0	0	0	0	0	4	0	0	0	0	0	0	1	0	0	0	0	0	0	0	0	0	0	98		60	mudstone	Mid-ramp	5.3	Polished Slab	Werfen Formation	Mazzin Member	-	Griesbachian
S-13	Siusi	0	0	0	0	0	0	0	0	0	0	0	0	0	0	0	0	0	0	0	0	65	0	0	0	0	0	0	0	0	0	0	0	0	0	0	0	0		n/a	mudstone	Mid-ramp	5.2	Bedding Plane	Werfen Formation	Mazzin Member	-	Griesbachian
S-14	Siusi	0	0	0	0	0	0	0	0	0	0	49	0	0	0	0	0	0	0	0	0	0	0	0	0	0	0	0	0	0	0	0	0	0	0	0	0	0		n/a	mudstone	Mid-ramp	5.2	Bedding Plane	Werfen Formation	Mazzin Member	-	Griesbachian
S-16	Siusi	0	0	0	0	0	0	0	0	0	0	1	0	0	0	0	0	0	0	22	0	0	0	0	0	0	0	0	0	0	0	0	0	0	0	0	0	0		96	packestone	Oolitic shoal	4.3	Polished Slab	Werfen Formation	Mazzin Member	-	Griesbachian
S-17	Siusi	0	0	0	0	0	0	0	0	0	0	31	0	0	0	0	0	0	0	0	0	0	0	0	0	0	0	0	0	0	0	0	0	0	0	0	0	0		n/a	mudstone	Mid-ramp	5.2	Bedding Plane	Werfen Formation	Mazzin Member	-	Griesbachian
S-18	Siusi	0	0	0	0	0	0	0	0	0	0	12	0	1	0	0	0	0	0	26	0	0	0	0	0	0	1	1	0	0	0	0	0	0	0	0	0	8		96	packestone	Mid-ramp	5.3	Polished Slab	Werfen Formation	Mazzin Member	-	Griesbachian
S-19	Siusi	0	0	0	0	0	0	0	0	0	0	0	0	0	0	0	0	0	0	0	0	151	0	0	0	0	0	0	0	0	0	0	0	0	0	0	0	0		n/a	mudstone	Mid-ramp	5.3	Bedding Plane	Werfen Formation	Mazzin Member	-	Griesbachian
S-20	Siusi	0	0	0	0	0	0	0	0	0	0	94	0	0	0	0	0	0	0	10	0	0	0	0	0	0	2	0	0	1	0	0	3	0	0	0	0	47		83	packestone	Mid-ramp	5.3	Polished Slab	Werfen Formation	Mazzin Member	-	Griesbachian
S-21	Siusi	0	0	0	0	0	0	0	0	0	0	0	0	0	0	0	0	0	0	0	0	246	0	0	0	0	0	0	0	0	0	0	0	0	0	0	0	0		n/a	mudstone	Mid-ramp	5.3	Bedding Plane	Werfen Formation	Mazzin Member	-	Griesbachian
S-22	Siusi	0	0	0	0	0	0	0	0	0	0	22	0	0	0	0	0	0	0	18	0	0	0	0	0	0	3	0	0	0	0	0	0	0	0	0	0	2		93	wackestone	Mid-ramp	5.3	Polished Slab	Werfen Formation	Mazzin Member	-	Griesbachian
S-23	Siusi	0	0	0	0	0	0	0	0	0	0	0	0	0	0	0	0	0	0	7	0	0	0	0	0	0	2	1	0	0	0	0	0	0	0	0	0	20		100	mudstone	Mid-ramp	5.3	Polished Slab	Werfen Formation	Mazzin Member	-	Griesbachian
S-15	Siusi	0	0	0	0	0	0	0	0	1	0	13	0	0	0	0	0	0	0	0	0	149	0	0	0	0	0	0	0	0	0	0	0	0	0	0	0	0		n/a	mudstone	Mid-ramp	5.3	Bedding Plane	Werfen Formation	Mazzin Member	-	Griesbachian
S-24	Siusi	0	0	0	0	0	0	0	0	8	0	0	0	0	0	0	0	0	0	0	0	40	0	0	0	0	0	0	0	0	0	0	0	0	0	0	0	0		n/a	mudstone	Mid-ramp	5.3	Bedding Plane	Werfen Formation	Mazzin Member	-	Griesbachian
S-25	Siusi	0	0	0	0	0	0	0	0	0	0	2	0	0	0	0	0	0	0	0	25	0	0	0	0	0	0	0	0	0	0	0	0	0	0	0	0	0		n/a	wackestone	Mid-ramp	5.3	Bedding Plane	Werfen Formation	Mazzin Member	-	Griesbachian
S-25B	Siusi	0	0	0	0	0	0	0	0	4	0	0	0	0	0	0	0	0	0	0	0	52	0	0	0	0	0	0	0	0	0	0	0	0	0	0	0	0		n/a	mudstone	Mid-ramp	5.3	Bedding Plane	Werfen Formation	Mazzin Member	-	Griesbachian
S-26	Siusi	0	0	0	0	0	0	0	0	4	0	0	0	0	0	0	0	0	0	0	0	51	0	0	0	0	0	0	0	0	0	0	0	0	0	0	0	0		n/a	mudstone	Mid-ramp	5.3	Bedding Plane	Werfen Formation	Siusi Member	A	Griesbachian
S-27	Siusi	0	0	0	0	0	0	0	0	0	0	0	0	0	0	0	0	0	0	6	0	0	0	1	0	0	1	0	0	0	0	0	0	0	0	0	0	12		36	sandstone	Mid-ramp	5.4	Polished Slab	Werfen Formation	Siusi Member	A	Griesbachian
S-28	Siusi	0	0	0	0	0	0	0	0	0	0	0	0	1	0	0	1	0	0	3	0	0	0	1	0	0	24	8	0	0	0	0	17	0	0	0	0	1		79	grainstone	Mid-ramp	5.4	Polished Slab	Werfen Formation	Siusi Member	A	Griesbachian
S-29	Siusi	0	0	0	0	0	0	53	0	0	0	0	0	0	0	0	0	0	0	0	0	0	0	1	0	0	0	0	0	0	0	0	17	0	0	0	0	4		88	siltstone	Mid-ramp	5.4	Polished Slab	Werfen Formation	Siusi Member	A	Griesbachian
S-30	Siusi	0	0	0	0	0	0	7	0	0	0	0	0	0	0	0	0	0	0	2	0	0	0	1	0	0	32	15	0	0	0	0	40	0	0	0	0	0		81	grainstone	Mid-ramp	5.4	Polished Slab	Werfen Formation	Siusi Member	A	Griesbachian
S-31	Siusi	0	0	0	0	0	0	0	0	1	0	0	0	0	0	0	0	0	0	0	0	45	0	0	0	0	0	0	0	0	0	0	0	0	0	0	0	0		n/a	mudstone	Mid-ramp	5.4	Bedding Plane	Werfen Formation	Siusi Member	A	Griesbachian
S-32	Siusi	0	0	0	0	0	0	130	0	0	0	0	0	0	0	0	0	0	0	7	0	0	0	1	0	0	8	0	0	0	0	0	7	0	0	0	0	4		100	packestone	Oolitic shoal	4.3	Polished Slab	Werfen Formation	Siusi Member	A	Griesbachian
S-33	Siusi	0	0	0	0	0	0	0	0	10	0	0	0	0	0	0	0	0	0	0	0	0	0	0	0	0	0	0	0	0	0	0	0	0	0	0	0	0		n/a	mudstone	Mid-ramp	5.4	Bedding Plane	Werfen Formation	Siusi Member	A	Griesbachian
S-34	Siusi	0	0	0	0	0	0	31	0	0	0	0	0	0	0	0	0	0	0	8	0	0	0	1	0	0	2	9	0	1	0	0	7	0	0	0	0	10		100	grainstone	Oolitic shoal	4.3	Polished Slab	Werfen Formation	Siusi Member	A	Griesbachian
S-35	Siusi	0	0	0	0	0	0	16	0	0	0	0	0	0	0	0	0	0	0	1	0	0	0	1	0	0	3	1	0	1	0	0	5	0	0	0	0	0		70	packestone	Mid-ramp	5.4	Polished Slab	Werfen Formation	Siusi Member	B	Griesbachian
S-36	Siusi	0	0	0	0	0	0	0	0	0	0	0	0	0	0	0	2	0	0	2	0	0	0	0	0	0	38	2	0	0	0	0	0	0	0	0	0	5		80	grainstone	Mid-ramp	5.4	Polished Slab	Werfen Formation	Siusi Member	B	Griesbachian
S-37	Siusi	0	0	0	0	0	0	3	0	0	0	0	0	0	0	0	0	0	0	11	0	0	0	0	0	0	3	0	0	0	0	0	21	0	0	0	1	0		60	grainstone	Mid-ramp	5.4	Polished Slab	Werfen Formation	Siusi Member	B	Griesbachian
S-38	Siusi	0	0	0	0	0	0	0	0	0	1	0	0	0	0	0	0	0	0	0	0	0	0	0	0	0	0	0	0	0	0	0	0	0	0	0	0	0		n/a	siltstone	Mid-ramp	5.4	Mechanical dissagregation	Werfen Formation	Siusi Member	C	Dienerian
S-39	Siusi	0	0	0	0	0	0	0	0	0	0	0	0	0	0	0	0	0	0	1	0	0	0	0	0	0	0	0	0	0	0	0	0	0	0	0	0	0		n/a	mudstone	Mid-ramp	5.4	Mechanical dissagregation	Werfen Formation	Siusi Member	C	Dienerian
S-40	Siusi	0	0	0	0	0	0	10	0	0	0	0	0	0	0	0	0	0	0	5	0	0	0	0	0	0	37	8	0	0	0	0	8	0	0	0	0	6		84	grainstone	Oolitic shoal	4.3	Polished Slab	Werfen Formation	Siusi Member	B	Griesbachian
S-41	Siusi	0	0	0	0	0	0	0	0	0	0	0	0	0	0	0	0	0	0	0	0	0	0	0	0	0	4	0	0	0	0	0	0	0	0	0	0	1		6	grainstone	Oolitic shoal	4.3	Polished Slab	Werfen Formation	Siusi Member	B	Griesbachian
S-41B	Siusi	0	0	0	0	0	0	0	0	0	0	0	0	0	0	0	0	0	0	0	14	0	0	0	0	0	0	0	0	0	0	0	0	0	0	0	0	0		n/a	siltstone	Mid-ramp	5.5	Mechanical dissagregation	Werfen Formation	Siusi Member	C	Dienerian
S-42	Siusi	0	0	0	0	0	0	0	0	0	1	0	0	0	0	0	0	0	0	0	1	0	0	0	0	0	0	0	0	0	0	0	0	0	0	0	0	0		n/a	siltstone	Mid-ramp	5.5	Mechanical dissagregation	Werfen Formation	Siusi Member	C	Dienerian
S-43	Siusi	0	0	0	0	0	0	23	0	0	0	0	0	0	0	0	0	0	0	12	0	0	0	0	0	0	39	0	0	4	0	0	0	0	0	0	0	2		100	grainstone	Mid-ramp	5.5	Polished Slab	Werfen Formation	Siusi Member	C	Dienerian
S-43B	Siusi	0	0	0	0	0	0	0	0	0	1	0	0	0	0	0	0	0	0	0	0	0	0	0	0	0	0	0	0	0	0	0	0	0	0	0	0	0		n/a	siltstone	Mid-ramp	5.5	Mechanical dissagregation	Werfen Formation	Siusi Member	C	Dienerian
S-43C	Siusi	0	0	0	0	0	0	0	0	0	1	0	0	0	0	0	0	0	0	0	0	0	0	0	0	0	0	0	0	0	0	0	0	0	0	0	0	0		n/a	siltstone	Mid-ramp	5.5	Mechanical dissagregation	Werfen Formation	Siusi Member	C	Dienerian
S-44	Siusi	0	0	0	0	0	0	0	0	0	0	0	0	0	0	0	0	0	0	0	0	0	0	0	0	0	0	13	0	0	0	0	0	0	0	0	0	0		n/a	sandstone	Mid-ramp	5.5	Mechanical dissagregation	Werfen Formation	Siusi Member	C	Dienerian
S-45	Siusi	0	0	0	0	0	0	8	0	0	0	0	0	0	0	0	0	0	0	23	0	0	0	0	0	0	96	6	0	0	0	0	0	0	0	0	3	9		97	packestone	Mid-ramp	5.5	Polished Slab	Werfen Formation	Siusi Member	C	Dienerian
S-46	Siusi	0	0	0	0	0	0	0	0	0	0	0	0	0	0	0	0	0	0	0	0	0	0	0	0	0	202	2	0	0	0	0	0	0	0	0	0	7		100	packestone	Mid-ramp	5.5	Polished Slab	Werfen Formation	Siusi Member	C	Dienerian
S-47	Siusi	0	0	0	0	0	0	79	0	0	0	0	0	0	0	0	0	0	0	16	0	0	0	0	0	0	24	2	0	0	0	0	3	0	0	0	0	5		96	packestone	Mid-ramp	5.5	Polished Slab	Werfen Formation	Siusi Member	C	Dienerian
S-48	Siusi	0	0	0	0	0	0	2	0	0	0	0	0	0	0	0	0	0	0	6	0	0	0	0	0	0	0	6	0	0	0	0	0	0	0	0	2	12		53	packestone	Mid-ramp	5.5	Polished Slab	Werfen Formation	Siusi Member	C	Dienerian
S-48B	Siusi	0	0	0	0	0	0	0	0	0	20	0	0	0	0	0	0	0	0	0	0	0	0	0	0	0	0	0	0	0	0	0	0	0	0	0	0	0		n/a	mudstone	Mid-ramp	5.5	Mechanical dissagregation	Werfen Formation	Siusi Member	C	Dienerian
S-49	Siusi	0	0	0	0	0	0	10	0	0	0	0	0	0	0	0	0	0	0	12	0	0	0	0	0	0	2	0	0	0	0	0	9	0	0	0	6	27		87	packestone	Mid-ramp	5.5	Polished Slab	Werfen Formation	Siusi Member	C	Dienerian
S-50	Siusi	0	2	0	0	0	0	3	0	0	0	0	0	0	0	0	0	0	0	68	0	0	0	0	0	0	24	3	0	3	0	0	19	0	0	0	0	19		99	packestone	Mid-ramp	5.5	Polished Slab	Werfen Formation	Siusi Member	C	Dienerian
S-51	Siusi	0	0	0	0	0	0	0	0	0	0	0	0	0	0	0	0	0	0	1	0	0	0	0	0	0	0	0	0	0	0	0	0	0	0	0	0	0		n/a	sandstone	Mid-ramp	5.5	Mechanical dissagregation	Werfen Formation	Siusi Member	C	Dienerian
S-52	Siusi	0	0	0	0	0	0	0	0	0	1	0	0	0	0	0	0	0	0	0	0	0	0	0	0	0	0	0	0	0	0	0	0	0	0	0	0	0		n/a	sandstone	Mid-ramp	5.5	Mechanical dissagregation	Werfen Formation	Siusi Member	C	Dienerian
S-53	Siusi	0	0	0	0	0	0	9	0	0	0	0	0	0	0	0	0	0	0	29	0	0	0	0	0	0	30	5	0	2	0	0	0	0	0	0	0	20		96	packestone	Mid-ramp	5.5	Polished Slab	Werfen Formation	Siusi Member	C	Dienerian
S-54	Siusi	0	0	0	0	0	0	0	0	0	0	0	0	0	0	1	0	0	0	0	0	0	0	0	0	0	0	0	0	0	0	0	0	0	0	0	0	0		n/a	siltstone	Mid-ramp	5.5	Mechanical dissagregation	Werfen Formation	Siusi Member	C	Dienerian
S-55	Siusi	0	0	0	0	0	0	0	0	0	0	0	0	1	0	0	0	0	0	10	0	0	0	0	0	0	75	16	0	0	0	0	0	0	0	0	0	0		94	siltstone	Oolitic shoal	4.3	Polished Slab	Werfen Formation	Siusi Member	C	Dienerian
S-56	Siusi	0	0	0	0	0	0	0	0	0	0	0	0	0	0	0	0	0	0	1	0	0	0	0	0	0	0	0	0	0	0	0	0	0	0	0	0	0		n/a	siltstone	Mid-ramp	5.5	Mechanical dissagregation	Werfen Formation	Siusi Member	C	Dienerian
S-57	Siusi	0	0	0	0	0	0	0	0	0	0	0	0	0	0	0	0	0	0	3	0	0	0	0	0	0	0	2	0	0	0	0	0	0	0	0	0	0		20	grainstone	Oolitic shoal	4.3	Polished Slab	Werfen Formation	Siusi Member	C	Dienerian
S-58	Siusi	0	0	0	0	0	0	0	0	0	0	0	0	0	0	0	0	0	0	1	0	0	0	0	0	0	0	0	0	0	0	0	0	0	0	0	0	0		n/a	siltstone	Mid-ramp	5.5	Mechanical dissagregation	Werfen Formation	Siusi Member	C	Dienerian
S-59	Siusi	0	0	0	0	0	0	1	0	0	0	0	0	0	0	0	0	0	0	43	0	0	0	0	0	0	28	7	0	0	0	0	0	0	0	0	0	6		97	mudstone	Oolitic shoal	4.3	Polished Slab	Werfen Formation	Siusi Member	C	Dienerian
S-60	Siusi	0	0	0	0	0	0	0	0	0	1	0	0	0	0	0	0	0	0	1	0	0	0	0	0	0	0	0	0	0	0	0	0	0	0	0	0	0		n/a	mudstone	Mid-ramp	5.5	Mechanical dissagregation	Werfen Formation	Siusi Member	C	Dienerian
S-61	Siusi	0	0	0	0	0	0	138	0	0	0	0	0	0	0	0	0	0	0	49	0	0	0	0	0	0	7	0	0	20	0	0	0	0	0	0	0	11		100	packestone	Mid-ramp	5.5	Polished Slab	Werfen Formation	Siusi Member	C	Dienerian
S-61B	Siusi	0	0	0	0	0	0	0	1	0	0	0	0	0	0	0	0	0	0	1	0	0	0	0	0	0	0	0	0	0	0	0	0	0	0	0	0	0		n/a	siltstone	Mid-ramp	5.5	Mechanical dissagregation	Werfen Formation	Siusi Member	C	Dienerian
S-62	Siusi	0	0	0	0	0	0	3	0	0	0	0	0	0	0	0	0	0	0	20	0	0	0	0	0	0	2	25	0	0	0	0	0	0	0	0	0	0		64	mudstone	Mid-ramp	5.5	Polished Slab	Werfen Formation	Siusi Member	C	Dienerian
S-63	Siusi	0	13	0	0	0	0	54	0	0	0	0	0	0	0	0	0	0	0	29	0	0	0	0	0	0	25	8	0	3	0	0	28	0	0	0	0	15		100	mudstone	Mid-ramp	5.5	Polished Slab	Werfen Formation	Siusi Member	C	Dienerian
S-64	Siusi	0	0	0	0	0	0	8	0	0	0	0	0	1	0	0	1	0	0	29	0	0	0	0	0	0	38	0	0	7	0	0	7	0	0	0	0	6		100	wackestone	Mid-ramp	5.5	Polished Slab	Werfen Formation	Siusi Member	C	Dienerian
S-64B	Siusi	0	0	0	0	0	0	0	0	0	0	0	0	0	0	0	0	0	0	1	0	0	0	0	0	0	0	0	0	0	0	0	0	0	0	0	0	0		n/a	mudstone	Mid-ramp	5.5	Mechanical dissagregation	Werfen Formation	Siusi Member	C	Dienerian
S-65	Siusi	0	0	0	0	0	0	7	1	0	0	0	0	1	0	0	0	0	0	12	0	0	0	0	0	0	54	5	0	6	0	0	9	0	0	0	1	8		100	wackestone	Mid-ramp	5.5	Polished Slab	Werfen Formation	Siusi Member	C	Dienerian
S-65B	Siusi	0	0	0	0	0	0	0	0	0	0	0	0	0	0	0	0	0	0	1	0	0	0	0	0	0	0	0	0	0	0	0	0	0	0	0	0	0		n/a	siltstone	Mid-ramp	5.5	Mechanical dissagregation	Werfen Formation	Siusi Member	C	Dienerian
S-66	Siusi	0	0	0	0	0	0	0	0	0	0	0	0	0	0	0	0	0	0	7	0	0	0	0	0	0	25	18	0	45	0	0	0	0	0	0	0	4		100	wackestone	Mid-ramp	5.5	Polished Slab	Werfen Formation	Siusi Member	C	Dienerian
S-66B	Siusi	0	0	0	0	0	0	0	0	0	0	0	0	0	0	0	0	0	0	0	55	0	0	0	0	0	0	0	0	0	0	0	0	0	0	0	0	0		n/a	mudstone	Mid-ramp	5.5	Mechanical dissagregation	Werfen Formation	Siusi Member	C	Dienerian
S-67	Siusi	0	0	0	0	0	0	0	0	0	0	0	0	0	0	0	0	0	0	1	0	0	0	0	0	0	0	0	0	0	0	0	0	0	0	0	0	0		n/a	siltstone	Mid-ramp	5.5	Mechanical dissagregation	Werfen Formation	Siusi Member	C	Dienerian
S-68	Siusi	0	0	0	0	0	0	0	0	0	0	0	0	0	0	0	0	0	0	0	0	0	0	0	0	0	79	14	0	22	0	0	0	0	0	0	0	18		100	wackestone	Mid-ramp	5.5	Polished Slab	Werfen Formation	Siusi Member	C	Dienerian
S-69	Siusi	0	0	0	0	0	0	0	0	0	0	0	0	0	0	0	0	0	0	84	0	0	0	0	0	0	143	22	0	3	0	0	50	0	0	0	0	13		97	packestone	Mid-ramp	5.5	Polished Slab	Werfen Formation	Siusi Member	C	Dienerian
S-70	Siusi	0	0	0	0	0	0	0	0	0	0	0	0	0	0	0	0	0	0	0	0	0	0	1	0	0	45	0	0	0	0	0	0	0	0	0	0	11		65	sandstone	Mid-ramp	5.5	Polished Slab	Werfen Formation	Siusi Member	C	Dienerian
S-71	Siusi	0	0	0	0	0	0	0	0	0	0	0	0	0	0	0	0	0	0	43	0	0	0	0	0	0	4	0	0	0	0	0	0	0	0	0	0	22		100	packestone	Mid-ramp	5.5	Polished Slab	Werfen Formation	Siusi Member	D	Dienerian
S-72	Siusi	0	0	0	0	0	0	0	0	0	0	0	0	0	0	0	0	0	0	57	0	0	0	1	0	0	19	0	0	0	0	0	0	0	0	0	0	19		92	packestone	Inner ramp	3.1	Polished Slab	Werfen Formation	Siusi Member	D	Dienerian
S-73	Siusi	0	0	0	0	0	0	0	0	0	0	0	0	0	0	0	0	0	0	12	0	0	0	0	38	0	0	0	0	0	0	0	1	0	0	0	0	0		76	packestone	Inner ramp	3.1	Polished Slab	Werfen Formation	Siusi Member	D	Dienerian
S-74	Siusi	0	0	0	0	0	0	14	0	0	0	0	0	1	0	0	0	0	0	117	0	0	0	0	0	0	22	4	0	0	0	0	0	0	0	0	0	1		93	packestone	Inner ramp	3.1	Polished Slab	Werfen Formation	Siusi Member	D	Dienerian
S-74B	Siusi	0	0	0	0	0	0	0	0	0	0	0	0	0	0	0	0	0	0	1	0	0	0	0	0	0	0	0	0	0	0	0	0	0	0	0	0	0		n/a	sandstone	Inner ramp	3.1	Mechanical dissagregation	Werfen Formation	Siusi Member	D	Dienerian
S-75	Siusi	0	0	0	0	0	0	0	0	0	0	0	0	0	0	0	0	0	0	1	0	0	0	0	0	0	0	0	0	0	0	0	0	0	0	0	0	0		n/a	siltstone	Inner ramp	3.1	Mechanical dissagregation	Werfen Formation	Siusi Member	D	Dienerian
S-76	Siusi	0	0	0	0	0	0	0	0	0	0	0	0	0	0	0	0	0	0	0	18	1	0	0	0	0	0	0	0	0	0	0	0	0	0	0	0	0		n/a	sandstone	Inner ramp	3.1	Mechanical dissagregation	Werfen Formation	Siusi Member	D	Dienerian
S-77	Siusi	0	0	0	0	0	0	0	0	0	0	0	0	0	0	0	0	0	0	1	0	0	0	0	0	0	0	0	0	0	0	0	0	0	0	0	0	0		n/a	sandstone	Inner ramp	3.1	Mechanical dissagregation	Werfen Formation	Siusi Member	D	Dienerian
S-78	Siusi	0	0	0	0	0	0	0	0	0	0	0	0	0	0	0	4	0	0	14	0	0	0	0	0	0	0	0	0	0	0	0	0	0	0	0	0	3		47	packestone	Inner ramp	3.1	Polished Slab	Werfen Formation	Siusi Member	D	Dienerian
S-79	Siusi	0	0	0	0	0	0	0	0	0	0	0	0	0	0	0	0	0	0	27	0	0	0	0	0	0	0	0	0	0	0	0	0	0	0	0	0	0		73	packestone	Inner ramp	3.1	Polished Slab	Werfen Formation	Siusi Member	D	Dienerian
S-80	Siusi	0	0	0	0	0	0	0	0	0	0	0	0	0	0	0	0	0	0	87	0	0	0	0	0	0	0	0	0	0	0	0	0	0	0	0	0	0		92	packestone	Inner ramp	3.1	Polished Slab	Werfen Formation	Siusi Member	D	Dienerian
S-81	Siusi	0	0	0	0	0	0	0	0	0	0	0	0	0	0	0	0	0	0	93	0	0	0	0	0	0	0	0	0	0	0	0	0	0	0	0	0	3		100	packestone	Inner ramp	3.1	Polished Slab	Werfen Formation	Siusi Member	D	Dienerian
S-82	Siusi	0	0	0	0	0	0	0	0	0	0	0	0	0	0	0	0	0	0	22	0	0	0	0	0	0	0	0	0	0	0	0	0	0	0	0	0	0		100	clay	Inner ramp	3.1	Polished Slab	Werfen Formation	Siusi Member	D	Dienerian
S-83	Siusi	0	0	0	0	0	0	0	0	0	0	0	0	0	0	0	0	0	0	128	0	0	0	0	0	0	3	0	0	0	0	0	0	0	0	0	0	3		100	siltstone	Inner ramp	3.1	Polished Slab	Werfen Formation	Siusi Member	D	Dienerian
S-84	Siusi	0	0	0	0	0	0	0	0	0	0	0	0	0	0	0	0	0	0	60	0	0	0	0	0	0	1	0	0	0	0	0	0	0	0	0	0	1		98	sandstone	Inner ramp	3.1	Polished Slab	Werfen Formation	Siusi Member	D	Dienerian
S-85	Siusi	0	0	0	0	0	0	0	0	0	0	0	0	0	0	0	0	0	0	21	0	0	0	0	0	0	0	0	0	0	0	0	0	0	0	0	0	0		100	siltstone	Inner ramp	3.1	Polished Slab	Werfen Formation	Siusi Member	D	Dienerian
S-86	Siusi	0	1	0	0	0	0	0	0	0	0	0	0	0	0	0	0	0	0	26	0	0	0	0	0	0	0	0	0	0	0	0	0	0	0	0	0	11		53	sandstone	Inner ramp	3.1	Polished Slab	Werfen Formation	Gastropod Oolite Member	A	Dienerian
S-87	Siusi	0	6	0	0	0	0	0	0	0	0	0	0	2	0	0	0	0	0	1	0	0	0	0	0	0	16	0	0	1	0	0	0	0	0	0	0	20		96	sandstone	Peritidal	2.1	Polished Slab	Werfen Formation	Gastropod Oolite Member	A	Dienerian
S-88	Siusi	0	5	0	0	0	0	0	0	0	0	0	0	1	0	0	0	0	0	8	0	0	0	0	0	0	18	0	0	0	0	0	0	0	0	0	0	78		100	sandstone	Peritidal	2.1	Polished Slab	Werfen Formation	Gastropod Oolite Member	A	Dienerian
S-89	Siusi	0	0	0	0	0	0	0	0	0	0	0	0	0	0	0	0	0	0	13	0	0	0	0	0	0	30	0	0	1	0	0	0	0	0	0	0	46		73	sandstone	Peritidal	2.1	Polished Slab	Werfen Formation	Gastropod Oolite Member	A	Dienerian
S-90	Siusi	0	0	0	0	0	0	0	0	0	0	0	0	1	0	0	2	0	0	47	0	0	0	0	0	0	187	4	0	3	0	0	0	0	0	0	0	8		100	grainstone	Inner ramp	3.1	Polished Slab	Werfen Formation	Gastropod Oolite Member	A	Smithian
S-91	Siusi	0	0	0	0	0	0	0	0	0	0	0	0	2	0	0	0	0	0	66	0	0	0	0	0	0	426	4	0	2	0	0	0	0	0	0	0	8		100	packestone	Inner ramp	3.1	Polished Slab	Werfen Formation	Gastropod Oolite Member	A	Smithian
S-S1	Siusi	0	0	0	0	0	0	0	0	0	3	0	0	0	0	0	0	0	0	0	14	0	0	0	0	0	0	0	0	0	0	0	0	0	0	0	0	0		n/a	mudstone	Mid-ramp	5.4	Bedding Plane	Werfen Formation	Siusi Member	B	Griesbachian
S-S2	Siusi	0	0	0	0	0	0	0	0	0	9	0	0	0	0	1	0	0	0	0	30	0	0	0	0	0	0	0	0	0	0	0	0	0	0	0	0	0		n/a	mudstone	Mid-ramp	5.4	Bedding Plane	Werfen Formation	Siusi Member	B	Griesbachian
S-S3	Siusi	0	1	0	0	0	0	0	0	0	0	0	0	0	0	0	0	0	0	0	0	0	0	0	0	0	0	0	0	0	0	0	0	0	0	0	0	0		n/a	mudstone	Mid-ramp	5.4	Bedding Plane	Werfen Formation	Siusi Member	B	Griesbachian
T-1	Tesero	0	0	0	0	0	0	0	0	0	0	0	0	1	0	0	0	0	0	0	0	0	0	0	0	0	0	0	0	0	0	0	0	0	0	0	0	0		9	grainstone	Oolitic shoal	4.1	Polished Slab	Werfen Formation	Tesero Oolite Member	-	Changhsingian
T-2	Tesero	0	0	0	0	0	0	0	0	0	0	0	0	0	0	0	0	0	0	0	0	0	0	0	0	0	6	0	0	0	0	0	0	0	0	0	0	0		6	grainstone	Oolitic shoal	4.1	Polished Slab	Werfen Formation	Tesero Oolite Member	-	Changhsingian
T-3	Tesero	0	0	0	0	0	0	0	0	0	0	0	0	0	0	0	0	0	0	0	0	0	0	0	0	0	3	0	0	0	0	0	0	0	0	0	0	5		10	grainstone	Oolitic shoal	4.1	Polished Slab	Werfen Formation	Tesero Oolite Member	-	Changhsingian
T-4	Tesero	0	0	0	0	0	0	0	0	0	0	0	0	0	0	0	0	0	0	0	0	1	0	0	0	0	0	0	0	0	0	0	0	0	0	0	0	0		n/a	packestone	Debris flow	6.1	Mechanical dissagregation	Werfen Formation	Mazzin Member	-	Griesbachian
T-5	Tesero	0	0	0	0	0	0	0	0	0	0	0	0	0	0	0	0	0	0	0	0	1	0	0	0	0	0	0	0	0	0	0	0	0	0	0	0	0		n/a	mudstone	Debris flow	6.1	Mechanical dissagregation	Werfen Formation	Mazzin Member	-	Griesbachian
T-6	Tesero	0	0	0	0	0	0	0	0	0	0	0	0	0	0	0	0	0	0	8	0	0	0	0	0	0	18	0	0	0	0	0	8	0	0	0	0	9		47	grainstone	Debris flow	6.1	Polished Slab	Werfen Formation	Mazzin Member	-	Griesbachian
T-7	Tesero	0	0	0	0	0	0	0	0	0	0	0	0	0	0	0	0	0	0	0	0	16	0	0	0	0	0	0	0	0	0	0	0	0	0	0	0	0		n/a	mudstone	Debris flow	6.1	Mechanical dissagregation	Werfen Formation	Mazzin Member	-	Griesbachian
T-8	Tesero	0	0	0	0	0	0	0	0	0	0	0	0	0	0	0	0	0	0	0	0	1	0	0	0	0	1	0	0	0	0	0	0	0	0	0	0	0		n/a	mudstone	Debris flow	6.1	Mechanical dissagregation	Werfen Formation	Mazzin Member	-	Griesbachian
VA-1	Val Averta	0	0	0	0	7	0	0	0	0	0	0	0	0	0	0	0	0	0	0	0	0	0	0	0	0	0	0	0	0	0	0	0	0	0	0	0	0		n/a	siltstone	Supratidal	1.1	Mechanical dissagregation	Werfen Formation	Campil Member	-	Smithian
VA-2	Val Averta	0	0	0	3	0	0	0	0	0	0	0	0	61	0	0	2	0	0	2	0	0	1	1	0	0	1	0	0	0	0	0	0	0	0	0	0	2		97	mudstone	Mid-ramp	5.6	Polished Slab	Werfen Formation	Val Badia Member	-	Spathian
VA-3B	Val Averta	0	0	0	0	0	7	0	0	0	0	0	0	0	0	0	0	0	0	0	0	0	0	0	0	0	0	0	0	0	0	0	0	0	0	0	0	0		n/a	mudstone	Mid-ramp	5.6	Mechanical dissagregation	Werfen Formation	Val Badia Member	-	Spathian
VA-3	Val Averta	0	0	0	0	0	0	0	0	0	0	0	0	30	0	0	2	0	0	0	0	0	0	1	0	0	0	0	0	0	0	0	0	0	0	15	0	8		100	mudstone	Mid-ramp	5.6	Polished Slab	Werfen Formation	Val Badia Member	-	Spathian
VA-4B	Val Averta	0	0	0	0	0	0	0	0	0	0	0	0	0	0	0	0	0	0	0	0	0	0	0	0	0	0	0	0	0	0	0	0	0	1	1	0	0		n/a	mudstone	Mid-ramp	5.6	Mechanical dissagregation	Werfen Formation	Val Badia Member	-	Spathian
VA-4	Val Averta	0	0	0	0	0	0	0	0	0	0	0	0	3	0	0	0	0	0	1	0	0	0	1	0	0	0	0	0	0	0	0	0	0	0	60	0	1		100	mudstone	Mid-ramp	5.6	Polished Slab	Werfen Formation	Val Badia Member	-	Spathian
VA-5	Val Averta	0	0	0	0	0	0	0	0	0	0	0	0	0	0	0	0	0	0	0	0	0	0	1	0	0	0	0	0	0	0	0	0	0	0	26	0	1		48	siltstone	Mid-ramp	5.6	Polished Slab	Werfen Formation	Val Badia Member	-	Spathian
VA-5B	Val Averta	0	0	0	0	0	0	0	0	0	0	0	0	0	0	0	1	0	0	0	0	0	0	0	0	0	0	0	0	0	0	0	0	0	0	0	0	0		n/a	siltstone	Mid-ramp	5.6	Mechanical dissagregation	Werfen Formation	Val Badia Member	-	Spathian
VA-5C	Val Averta	0	0	0	1	0	0	0	0	0	0	0	0	8	0	0	0	0	0	6	0	0	0	1	0	0	0	0	0	0	0	0	0	0	0	4	0	1		92	siltstone	Mid-ramp	5.6	Polished Slab	Werfen Formation	Val Badia Member	-	Spathian
VA-6	Val Averta	0	1	0	1	0	0	0	0	0	0	0	0	1	0	0	0	0	0	10	0	0	1	0	0	0	2	0	0	0	0	2	0	0	0	0	0	4		58	sandstone	Inner ramp	3.3	Polished Slab	Werfen Formation	Val Badia Member	-	Spathian
VA-7	Val Averta	0	0	0	0	0	0	0	0	0	0	0	0	0	0	0	61	0	0	0	0	0	1	0	0	0	0	0	0	0	0	0	0	0	0	0	0	5		100	mudstone	Oolitic shoal	4.5	Polished Slab	Werfen Formation	Cencenighe Member	A	Spathian
VA-8	Val Averta	0	0	0	0	0	0	0	0	0	0	0	0	8	0	0	26	0	0	0	0	0	1	0	0	0	0	0	0	0	0	0	0	0	0	0	0	0		100	packestone	Oolitic shoal	4.5	Polished Slab	Werfen Formation	Cencenighe Member	A	Spathian
VA-9	Val Averta	0	0	0	0	0	0	0	0	0	0	0	0	0	0	0	3	0	0	0	0	0	0	0	0	0	0	0	0	0	0	0	0	0	0	0	0	0		13	packestone	Oolitic shoal	4.5	Polished Slab	Werfen Formation	Cencenighe Member	A	Spathian
VA-10	Val Averta	0	0	0	0	0	0	0	0	0	0	0	0	16	0	0	4	0	0	0	0	0	0	1	0	0	0	0	0	0	0	0	0	0	0	0	0	0		79	packestone	Oolitic shoal	4.5	Polished Slab	Werfen Formation	Cencenighe Member	A	Spathian
VA-11	Val Averta	0	0	0	0	0	0	0	0	0	0	0	0	20	0	0	19	0	0	1	0	0	0	0	0	0	0	0	0	0	0	0	0	0	0	0	0	0		69	packestone	Oolitic shoal	4.5	Polished Slab	Werfen Formation	Cencenighe Member	A	Spathian
VA-12	Val Averta	0	0	0	0	0	0	0	0	0	0	0	0	17	0	0	2	0	0	11	0	0	0	0	0	0	0	0	0	0	0	0	0	0	0	0	0	0		67	packestone	Oolitic shoal	4.5	Polished Slab	Werfen Formation	Cencenighe Member	A	Spathian
VA-13	Val Averta	0	0	0	0	0	0	0	0	0	0	0	0	23	0	0	7	0	0	5	0	0	0	0	1	0	0	0	0	0	0	0	0	0	0	1	0	0		70	grainstone	Oolitic shoal	4.5	Polished Slab	Werfen Formation	Cencenighe Member	A	Spathian
VA-14	Val Averta	0	0	0	0	0	0	0	0	0	0	0	0	23	0	0	15	0	0	5	0	0	0	0	0	0	0	0	0	0	0	0	0	0	0	0	0	0		73	packestone	Oolitic shoal	4.5	Polished Slab	Werfen Formation	Cencenighe Member	A	Spathian
VA-15	Val Averta	0	0	0	0	0	0	0	0	0	0	0	0	9	0	0	17	0	0	1	0	0	0	0	0	0	0	0	0	0	0	0	0	0	0	0	0	0		64	grainstone	Oolitic shoal	4.5	Polished Slab	Werfen Formation	Cencenighe Member	A	Spathian
VA-16	Val Averta	0	0	0	0	0	0	0	0	0	0	0	0	7	0	0	15	0	0	3	0	0	0	0	0	0	0	0	0	0	0	0	0	0	0	0	0	0		66	packestone	Oolitic shoal	4.5	Polished Slab	Werfen Formation	Cencenighe Member	A	Spathian
VA-17	Val Averta	0	0	0	0	0	0	0	0	0	0	0	0	4	0	0	34	0	0	1	0	0	0	0	0	0	0	0	0	0	0	0	0	0	0	0	0	0		64	grainstone	Oolitic shoal	4.4	Polished Slab	Werfen Formation	Cencenighe Member	C	Spathian
VA-18	Val Averta	0	0	0	0	0	0	0	0	0	0	0	0	0	0	0	0	1	0	0	0	0	1	0	0	0	0	0	0	0	0	0	0	0	0	0	0	0		100	packestone	Oolitic shoal	4.4	Polished Slab	Werfen Formation	Cencenighe Member	C	Spathian
VA-19	Val Averta	0	0	0	0	0	0	0	0	0	0	0	0	0	0	0	12	1	0	3	0	0	1	0	0	0	0	0	0	0	0	0	0	0	0	0	0	3		100	packestone	Inner ramp	3.2	Polished Slab	Werfen Formation	Cencenighe Member	C	Spathian
VA-20	Val Averta	0	0	0	0	0	0	0	0	0	0	0	0	2	0	0	3	1	0	0	0	0	1	0	0	0	0	0	0	0	0	0	0	0	0	0	0	1		84	grainstone	Oolitic shoal	4.4	Polished Slab	Werfen Formation	Cencenighe Member	C	Spathian
VA-21B	Val Averta	0	0	0	0	0	0	0	0	0	0	0	0	0	0	0	1	0	0	0	0	0	0	0	0	0	0	0	0	0	0	0	0	0	0	0	0	0		n/a	grainstone	Oolitic shoal	4.4	Mechanical dissagregation	Werfen Formation	Cencenighe Member	C	Spathian
VA-21	Val Averta	0	0	0	1	0	0	0	0	0	0	0	0	0	0	0	0	1	0	1	0	0	1	0	0	0	0	0	0	0	0	0	0	0	0	0	0	0		100	grainstone	Oolitic shoal	4.4	Polished Slab	Werfen Formation	Cencenighe Member	C	Spathian
VA-22	Val Averta	0	0	0	0	0	0	0	0	0	0	0	1	0	0	0	0	0	0	0	0	0	1	0	0	0	0	0	0	0	0	0	0	0	0	0	0	0		56	grainstone	Oolitic shoal	4.4	Polished Slab	Werfen Formation	Cencenighe Member	C	Spathian
VA-23	Val Averta	0	0	0	1	0	0	0	0	0	0	0	0	0	0	0	5	0	0	0	0	0	1	0	0	0	0	0	0	0	0	0	0	0	0	0	0	0		96	grainstone	Oolitic shoal	4.4	Polished Slab	Werfen Formation	Cencenighe Member	C	Spathian
VA-24	Val Averta	0	0	0	0	0	0	0	0	0	0	0	0	0	0	0	14	0	0	0	0	0	1	0	0	0	0	0	0	0	0	0	0	0	0	0	0	0		100	grainstone	Inner ramp	3.3	Polished Slab	Werfen Formation	Cencenighe Member	C	Spathian
VA-25	Val Averta	0	0	0	0	0	0	0	0	0	0	0	1	0	0	0	24	5	0	1	0	0	1	0	2	0	0	0	0	0	0	0	0	0	0	0	0	0		88	grainstone	Inner ramp	3.3	Polished Slab	Werfen Formation	Cencenighe Member	C	Spathian
VA-26	Val Averta	0	0	0	0	0	0	0	0	0	0	0	1	0	0	0	13	8	0	4	0	0	1	1	0	0	0	0	0	0	0	0	0	0	0	0	0	0		100	grainstone	Inner ramp	3.3	Polished Slab	Werfen Formation	Cencenighe Member	C	Spathian
VA-27	Val Averta	0	0	0	0	0	0	0	0	0	0	0	0	0	0	0	0	3	0	0	0	0	1	0	0	0	0	0	0	0	0	0	0	0	0	0	0	1		73	grainstone	Inner ramp	3.3	Polished Slab	Werfen Formation	Cencenighe Member	C	Spathian
VA-28	Val Averta	0	0	0	4	0	0	0	0	0	0	0	0	0	0	0	18	1	0	0	0	0	1	0	0	1	0	0	0	0	0	0	0	0	0	0	0	0		38	grainstone	Inner ramp	3.3	Polished Slab	Werfen Formation	Cencenighe Member	C	Spathian
VAB-1	Val Averta	0	0	0	0	0	0	0	0	0	0	0	0	1	0	0	0	0	0	0	0	0	1	0	0	0	0	0	0	0	0	0	0	0	0	0	0	0		32	packestone	Inner ramp	3.3	Polished Slab	Werfen Formation	Cencenighe Member	C	Spathian
VAB-2	Val Averta	0	0	1	0	0	0	0	0	0	0	0	0	0	0	0	0	0	0	1	0	0	0	0	0	0	0	0	0	0	0	0	0	0	0	1	0	0			packestone	Inner ramp	3.3	Mechanical dissagregation	Werfen Formation	Cencenighe Member	C	Spathian
VAB-3	Val Averta	0	0	0	1	0	0	0	0	0	0	0	0	3	0	0	60	0	0	0	0	0	1	0	0	1	0	0	0	0	0	0	0	0	0	0	0	1		98	packestone	Inner ramp	3.3	Polished Slab	Werfen Formation	Cencenighe Member	C	Spathian
VA-29	Val Averta	0	0	0	0	0	0	0	0	0	0	0	0	0	0	0	0	0	0	0	1	0	0	0	0	0	0	0	0	0	0	0	0	0	0	0	0	0			packestone	Inner ramp	3.3	Mechanical dissagregation	Werfen Formation	Cencenighe Member	C	Spathian
VAB-4	Val Averta	0	0	0	0	0	0	0	0	0	0	0	1	0	0	0	67	0	0	1	0	0	1	0	0	0	0	0	0	0	0	0	0	0	0	0	0	0		98	packestone	Inner ramp	3.3	Polished Slab	Werfen Formation	San Lucano Member	-	Spathian
VA-30	Val Averta	0	0	0	0	15	0	0	0	0	0	0	0	0	0	0	0	0	0	0	0	0	0	0	0	0	0	0	0	0	0	0	0	0	0	0	0	0		n/a	mudstone	Peritidal	2.2	Mechanical dissagregation	Werfen Formation	San Lucano Member	-	Spathian
