# Supplementary material for: Subsequent biotic crises delayed marine recovery following the late Permian mass extinction event in northern Italy
Source: PLoS One. 2017 Mar 15;12(3):e0172321. doi: 10.1371/journal.pone.0172321 (PMC5351997; doi:10.1371/journal.pone.0172321)
Supplement: S3 Table — (XLSX) [file pone.0172321.s009.xlsx]

## Sheet: Sheet1
Table S3: Pairwise comparison of sample richness between the different unites of the Werfen Formation. Units with <2 samples were excluded from the analysis
	Tesero	Mazzin	Slower	Smid	Supper	GOMA	GOMB	Campil	Val Badia	Clower
Mazzin	0.947
Slower	0.3688	0.006035
Smid	0.2198	1.559e-05	0.2579
Supper	0.9389	1	0.03533	0.001563
GOMA	0.4585	0.0712	0.9179	0.5752	0.1136
GOMB	0.9455	0.4897	0.05375	0.0005866	0.6565	0.1047
Campil	0.2669	0.02363	0.2816	0.3429	0.03982	0.2911	0.03196
Val Badia	0.1932	0.0001869	0.1081	0.4151	0.002181	0.304	0.0008433	0.7559
Clower	1	0.595	0.05308	0.001009	0.6916	0.06535	0.5311	0.07065	0.0004349
Cupper	0.163	0.001096	0.287	0.9371	0.007786	0.6989	0.001154	0.2785	0.6073	0.000866
Table S4: Pairwise comparison of Simpson Diversity between the different unites of the Werfen Formation. Units with <2 samples were excluded from the analysis
	Tesero	Mazzin	Slower	Smid	Supper	GOMA	GOMB	Campil	Val Badia	Clower	Cupper
Mazzin	0.5544
Slower	0.3747	0.2051
Smid	0.132	0.0009125	0.05037
Supper	0.8208	0.4237	0.1109	0.002988
GOMA	0.7688	0.644	0.8986	0.1167	0.3566
GOMB	0.7895	0.4558	0.0506	0.001137	0.9093	0.2389
Campil	0.5482	0.4338	0.6743	0.4359	0.2597	0.6166	0.2468
Val Badia	0.2348	0.04911	0.3042	0.7446	0.03346	0.3521	0.01573	0.8292
Clower	0.2776	0.2418	0.6195	0.1167	0.06113	0.7172	0.07365	1	0.518
Cupper	0.5912	0.3715	0.8868	0.1121	0.232	0.9222	0.083	0.6982	0.4482	0.5495
Table S5: Pairwise comparison of functional richness between the different unites of the Werfen Formation. Units with <2 samples were excluded from the analysis
	Tesero	Mazzin	Slower	Smid	Supper	GOMA	GOMB	Campil	Val Badia	Clower	Cupper
Mazzin	0.4211
Slower	0.1229	0.008838
Smid	0.07208	0.0003609	0.8087
Supper	0.4341	0.9746	0.03216	0.003634
GOMA	0.2733	0.4467	0.2829	0.1003	0.5022
GOMB	0.4178	0.7665	0.005997	0.0002277	0.5626	0.123
Campil	0.2669	0.1238	0.9845	0.9718	0.1339	0.3754	0.05781
Val Badia	0.06277	0.0005659	0.1625	0.1521	0.002817	0.04008	0.0001588	0.3641
Clower	0.08434	0.3473	0.1159	0.02032	0.6843	0.4902	0.1314	0.218	0.003025
Cupper	0.03825	0.0001506	0.109	0.06094	0.0004112	0.006022	4.053e-05	0.3463	0.9456	0.0007184
Table S6: Pairwise comparison of Simpson Functional Diversity between the different unites of the Werfen Formation. Units with <2 samples were excluded from the analysis
	Tesero	Mazzin	Slower	Smid	Supper	GOMA	GOMB	Campil	Val Badia	Clower	Cupper
Mazzin	0.4306
Slower	0.4032	0.5367
Smid	0.1838	0.0136	0.1392
Supper	0.7058	0.4735	0.168	0.01549
GOMA	0.7688	0.843	0.7791	0.2887	0.4354
GOMB	0.7895	0.4852	0.2072	0.007019	0.9546	0.3395
Campil	0.6889	0.6495	0.8634	0.3715	0.4955	0.7156	0.2875
Val Badia	0.4108	0.4106	0.773	0.3392	0.1636	0.7673	0.09656	0.7347
Clower	0.1995	0.1741	0.4449	0.5139	0.07278	0.5261	0.06638	0.6454	0.46
Cupper	0.5912	0.3573	0.7296	0.4095	0.232	0.9611	0.07446	0.9719	0.9737	0.5495
