# Supplementary material for: Subsequent biotic crises delayed marine recovery following the late Permian mass extinction event in northern Italy
Source: PLoS One. 2017 Mar 15;12(3):e0172321. doi: 10.1371/journal.pone.0172321 (PMC5351997; doi:10.1371/journal.pone.0172321)
Supplement: S4 Table — (XLSX) [file pone.0172321.s010.xlsx]

## Sheet: Sheet2
Group a
Less than 2 samples in group
	Av.Abund	Av.Sim	Sim/SD	Contrib%	Cum.%
Bivalve sp.A	58.75	###	###	###	58.75
Warthia vaceki	41.25	###	###	###	100
Group b
Average similarity: 88.57
Species	Av.Abund	Av.Sim	Sim/SD	Contrib%	Cum.%
Claraia aurita group	9.78	87.98	7.01	99.34	99.34
Group c
Average similarity: 68.44
Species	Av.Abund	Av.Sim	Sim/SD	Contrib%	Cum.%
Claraia clarai group	9.31	68.44	4.81	100	100
Group d
Less than 2 samples in group
Species	Av.Abund	Av.Sim	Sim/SD	Contrib%	Cum.%
Lingularia spp	54.24				54.24
Microconchid	36.441				90.68
Group e
Average similarity: 72.24
Species	Av.Abund	Av.Sim	Sim/SD	Contrib%	Cum.%
Microconch	7.48	40.69	4.2	56.33	56.33
Claraia aurita group	5.68	28.01	3.24	38.77	95.1
Group f
Average similarity: 72.97
Species	Av.Abund	Av.Sim	Sim/SD	Contrib%	Cum.%
Microconch	8.51	49.63	4.65	68.02	68.02
Coelystilina werfensis	3.22	12.14	1.42	16.64	84.66
Group g
Average similarity: 70.94
Species	Av.Abund	Av.Sim	Sim/SD	Contrib%	Cum.%
Coelystilina werfensis	5.77	24.15	14.04	34.04	34.04
Microconch	5.69	21.65	5.09	30.51	64.55
Eumorphotis spp.	2.71	9.28	3.4	13.08	77.63
Austrotindaria spp.	2.94	7.59	1.8	10.7	88.33
Group h
Average similarity: 70.38
Species	Av.Abund	Av.Sim	Sim/SD	Contrib%	Cum.%
Coelystilina werfensis	9.07	57.49	5.42	81.68	81.68
Group i
Average similarity: 57.98
Species	Av.Abund	Av.Sim	Sim/SD	Contrib%	Cum.%
Austrotindaria spp.	5.07	21.31	9.49	36.76	36.76
Claraia clarai group	3	12.22	40.54	21.08	57.83
Microconch	4.31	9.66	0.58	16.66	74.49
Polygyrina sp.	3.9	7.91	0.58	13.65	88.14
Group j
Average similarity: 67.45
Species	Av.Abund	Av.Sim	Sim/SD	Contrib%	Cum.%
Warthia vaceki	7.77	39.61	19.05	58.72	58.72
Coelystilina werfensis	3.37	15.24	12.24	22.6	81.32
Group k
Average similarity: 62.84
Species	Av.Abund	Av.Sim	Sim/SD	Contrib%	Cum.%
Coelystilina werfensis	4.68	16.12	2.58	25.65	25.65
Austrotindaria spp.	4	13.88	2.9	22.09	47.73
Warthia vaceki	3.34	9.64	1.28	15.33	63.07
Microconch	2.43	7.65	1.83	12.17	75.24
Claraia clarai group	3.03	5.65	0.62	9	84.24
Group l
Less than 2 samples in group
Species	Av.Abund	Av.Sim	Sim/SD	Contrib%	Cum.%
Plagioglypta	74.51	#######	#######	#######	74.51
Austrotindaria	23.53	#######	#######	#######	98.04
Group m
Less than 2 samples in group
Species	Av.Abund	Av.Sim	Sim/SD	Contrib%	Cum.%
Austrotindaria	45.455	#######	#######	#######	45.455
Microconch	18.18	#######	#######	#######	63.63
Coelostylina	9.09	#######	#######	#######	72.75
high-spired sp.B	9.09	#######	#######	#######	81.81
Group n
Less than 2 samples in group
Species	Av.Abund	Av.Sim	Sim/SD	Contrib%	Cum.%
Austrotindaria	58.06	#######	#######	#######	58.06
Claraia clarai group	38.71	#######	#######	#######	96.77
Group o
Average similarity: 89.76
Species	Av.Abund	Av.Sim	Sim/SD	Contrib%	Cum.%
Austrotindaria spp.	9.27	61.01	#######	67.96	67.96
ostracod	2.45	14.38	#######	16.02	83.98
Group p
Average similarity: 88.29
Species	Av.Abund	Av.Sim	Sim/SD	Contrib%	Cum.%
Austrotindaria spp.	9.81	87.03	8.41	98.58	98.58
Group q
Average similarity: 65.09
Species	Av.Abund	Av.Sim	Sim/SD	Contrib%	Cum.%
Austrotindaria spp.	7.42	37.68	4.35	57.88	57.88
Coelystilina werfensis	3.64	12.39	1.22	19.04	76.92
Microconch	3.12	10.98	1.26	16.87	93.79
Group r
Average similarity: 54.63
Species	Av.Abund	Av.Sim	Sim/SD	Contrib%	Cum.%
ostracod	6.69	31.37	5.34	57.42	57.42
Austrotindaria spp.	4.04	11.32	0.96	20.72	78.14
Microconch	2.4	6.39	0.99	11.7	89.84
Group s
Average similarity: 56.11
Species	Av.Abund	Av.Sim	Sim/SD	Contrib%	Cum.%
Natiria costata	5.7	21.6	1.26	38.49	38.49
Microconch	3.97	13.83	1.91	24.66	63.15
Eumorphotis spp.	4.12	11.71	1.12	20.88	84.03
Group t
Average similarity: 72.95
Species	Av.Abund	Av.Sim	Sim/SD	Contrib%	Cum.%
Eumorphotis spp.	6.4	33.25	3.88	45.58	45.58
Neoschizodus ovatus	6.41	31.91	2.5	43.75	89.33
Group u
Average similarity: 59.91
Species	Av.Abund	Av.Sim	Sim/SD	Contrib%	Cum.%
Neoschizodus ovatus	6.92	28.22	#######	47.11	47.11
Bakevellia	5.27	21.12	#######	35.26	82.37
Group v
Average similarity: 76.27
Species	Av.Abund	Av.Sim	Sim/SD	Contrib%	Cum.%
Neoschizodus ovatus	7.61	32.91	#######	43.14	43.14
Scythentolium sp.	4.59	18.52	#######	24.28	67.42
Costatoria costata	1.8	8.28	#######	10.86	78.28
Austrotindaria spp.	2.75	8.28	#######	10.86	89.14
Group w
Average similarity: 70.35
Species	Av.Abund	Av.Sim	Sim/SD	Contrib%	Cum.%
Neoschizodus ovatus	8.91	51.5	6.23	73.2	73.2
Microconch	2.77	10.8	1.49	15.35	88.55
