# Supplementary material for: Subsequent biotic crises delayed marine recovery following the late Permian mass extinction event in northern Italy
Source: PLoS One. 2017 Mar 15;12(3):e0172321. doi: 10.1371/journal.pone.0172321 (PMC5351997; doi:10.1371/journal.pone.0172321)
Supplement: S5 Table — (XLSX) [file pone.0172321.s011.xlsx]

## Sheet: Sheet1
Group a
Average similarity: 92.20
MOL	Av.Abund	Av.Sim	Sim/SD	Contrib%	Cum.%
341	9.87	92.2	10.59	100	100
Group b
Average similarity: 79.25
MOL	Av.Abund	Av.Sim	Sim/SD	Contrib%	Cum.%
341	8.72	53.7	#######	67.76	67.76
361	3.14	14.75	#######	18.62	86.38
Group c
Average similarity: 60.95
MOL	Av.Abund	Av.Sim	Sim/SD	Contrib%	Cum.%
322	7.9	47.97	8.41	78.71	78.71
523	2.84	6.52	0.48	10.69	89.4
Group d
Average similarity: 71.80
MOL	Av.Abund	Av.Sim	Sim/SD	Contrib%	Cum.%
341	6.84	32.08	5.39	44.68	44.68
523	4.8	18.52	1.98	25.8	70.48
361	2.56	8.98	1.8	12.51	82.99
Group e
Average similarity: 78.73
MOL	Av.Abund	Av.Sim	Sim/SD	Contrib%	Cum.%
331	6.59	30.01	5.02	38.12	38.12
322	4.48	18.41	3.01	23.38	61.5
523	4.18	16.71	3	21.23	82.73
Group f
Average similarity: 88.88
MOL	Av.Abund	Av.Sim	Sim/SD	Contrib%	Cum.%
523	8.74	51.34	14.85	57.77	57.77
331	3.85	21.48	10.89	24.17	81.94
Group g
Average similarity: 86.50
MOL	Av.Abund	Av.Sim	Sim/SD	Contrib%	Cum.%
331	7.27	39.77	10.24	45.97	45.97
523	5.52	28.29	5.63	32.7	78.67
341	3.02	13.92	9.65	16.09	94.76
Group h
Average similarity: 78.20
MOL	Av.Abund	Av.Sim	Sim/SD	Contrib%	Cum.%
523	6.21	30.23	4.01	38.66	38.66
361	5.49	25.11	2.94	32.11	70.78
331	4.67	22.15	3.46	28.32	99.1
Group i
Average similarity: 78.29
MOL	Av.Abund	Av.Sim	Sim/SD	Contrib%	Cum.%
331	9.34	67.08	7.72	85.68	85.68
Group j
Average similarity: 68.35
MOL	Av.Abund	Av.Sim	Sim/SD	Contrib%	Cum.%
331	5.91	26.3	7.21	38.48	38.48
361	5.36	22.13	4.62	32.38	70.86
541	2.06	7.19	5.59	10.53	81.39
Group k
Less than 2 samples in group
MOL	Av.Abund	Av.Sim	Sim/SD	Contrib%	Cum.%
423	######	######	######	74.5	74.5
523	######	######	######	23.5	98
Group l
Less than 2 samples in group
MOL	Av.Abund	Av.Sim	Sim/SD	Contrib%	Cum.%
523	######	######	######	75	75
341	######	######	######	22.5	97.5
Group m
Average similarity: 94.33
MOL	Av.Abund	Av.Sim	Sim/SD	Contrib%	Cum.%
523	9.61	76.56	20.23	81.16	81.16
Group n
Average similarity: 100.00
MOL	Av.Abund	Av.Sim	Sim/SD	Contrib%	Cum.%
523	10	100	#######	100	100
Group o
Average similarity: 94.34
MOL	Av.Abund	Av.Sim	Sim/SD	Contrib%	Cum.%
523	9.82	79.98	37.26	84.78	84.78
Group p
Average similarity: 75.25
MOL	Av.Abund	Av.Sim	Sim/SD	Contrib%	Cum.%
523	8.36	50.99	10.08	67.76	67.76
361	4.13	20.53	3.06	27.28	95.03
Group V
Less than 2 samples in group
MOL	Av.Abund	Av.Sim	Sim/SD	Contrib%	Cum.%
531	######	######	######	72	72
461	######	######	######	16	88
Group W
Average similarity: 74.98
MOL	Av.Abund	Av.Sim	Sim/SD	Contrib%	Cum.%
531	7.82	36.98	#######	49.32	49.32
351	4.59	20.06	#######	26.75	76.07
241	1.8	8.97	#######	11.96	88.04
Group X
Average similarity: 75.16
MOL	Av.Abund	Av.Sim	Sim/SD	Contrib%	Cum.%
361	6.57	33.75	4	44.91	44.91
531	6.12	29.56	2.8	39.33	84.25
Group Y
Less than 2 samples in group
MOL	Av.Abund	Av.Sim	Sim/SD	Contrib%	Cum.%
541	######	######	######	54.2	54.2
361	######	######	######	36.4	90.6
Group Z
Average similarity: 80.25
MOL	Av.Abund	Av.Sim	Sim/SD	Contrib%	Cum.%
531	9.22	60.17	12.18	74.98	74.98
361	2.98	14	1.61	17.45	92.43
Group U
Average similarity: 65.64
MOL	Av.Abund	Av.Sim	Sim/SD	Contrib%	Cum.%
324	6.74	33.36	2.52	50.83	50.83
361	5.76	25.13	2.04	38.28	89.11
Group Q
Less than 2 samples in group
MOL	Av.Abund	Av.Sim	Sim/SD	Contrib%	Cum.%
461	######	######	######	42.8	42.8
531	######	######	######	28.6	71.4
351	######	######	######	17.9	89.3
Group R
Average similarity: 72.80
MOL	Av.Abund	Av.Sim	Sim/SD	Contrib%	Cum.%
361	7.66	42.01	5.01	57.71	57.71
341	4.91	24.05	3.11	33.03	90.74
Group S
Average similarity: 80.57
MOL	Av.Abund	Av.Sim	Sim/SD	Contrib%	Cum.%
361	8.77	42.87	#######	53.21	53.21
461	1.89	9.14	#######	11.34	64.55
523	2.92	8.6	#######	10.68	75.23
531	2.17	8.6	#######	10.68	85.9
Group T
Average similarity: 82.41
MOL	Av.Abund	Av.Sim	Sim/SD	Contrib%	Cum.%
361	9.22	64.35	6.94	78.08	78.08
331	2.53	9.2	1.04	11.16	89.24
