# Supplementary material for: Subsequent biotic crises delayed marine recovery following the late Permian mass extinction event in northern Italy
Source: PLoS One. 2017 Mar 15;12(3):e0172321. doi: 10.1371/journal.pone.0172321 (PMC5351997; doi:10.1371/journal.pone.0172321)
Supplement: S6 Table — (XLSX) [file pone.0172321.s012.xlsx]

## Sheet: Sheet1
Group a
Less than 2 samples in group
Species	Av.Abund	Av.Sim	Sim/SD	Contrib%	Cum.%
Bivalve sp.A	######	######	######	73.81	73.81
Warthia vaceki	######	######	######	26.19	100
Group b
Less than 2 samples in group
Species	Av.Abund	Av.Sim	Sim/SD	Contrib%	Cum.%
Claraia aurita group	######	######	######	88.98	88.98
Group c
Average similarity: 94.41
Species	Av.Abund	Av.Sim	Sim/SD	Contrib%	Cum.%
Claraia aurita group	9.91	94.41	11.53	100	100
Group d
Average similarity: 74.54
Species	Av.Abund	Av.Sim	Sim/SD	Contrib%	Cum.%
Claraia aurita group	7.4	42.01	11.69	56.36	56.36
Microconch	5.84	30.73	4.37	41.23	97.6
Group e
Average similarity: 35.86
Species	Av.Abund	Av.Sim	Sim/SD	Contrib%	Cum.%
ostracod	6.61	23.23	#######	64.8	64.8
Microconch	2.92	7.9	#######	22.03	86.83
Group f
Average similarity: 64.50
Species	Av.Abund	Av.Sim	Sim/SD	Contrib%	Cum.%
Neoschizodus ovatus	7.6	37.49	2.6	58.12	58.12
Holocrinus	4.89	19.92	2.47	30.89	89.01
Group g
Average similarity: 63.80
Species	Av.Abund	Av.Sim	Sim/SD	Contrib%	Cum.%
Neoschizodus ovatus	6.69	33.34	2.53	52.26	52.26
Eumorphotis spp.	5.49	25.38	2.15	39.78	92.05
Group h
Average similarity: 59.04
Species	Av.Abund	Av.Sim	Sim/SD	Contrib%	Cum.%
Claraia clarai group	7.9	41.42	1.73	70.15	70.15
Ophiuroidea	3.04	6.57	0.77	11.12	81.28
Group i
Average similarity: 50.61
Species	Av.Abund	Av.Sim	Sim/SD	Contrib%	Cum.%
Ophiuroidea	4.57	15.33	1.4	30.29	30.29
Microconch	3.57	12.07	1.82	23.85	54.14
Eumorphotis spp.	3.37	8.69	0.9	17.16	71.31
Natiria costata	3.42	7.97	0.63	15.75	87.05
Group j
Average similarity: 73.34
Species	Av.Abund	Av.Sim	Sim/SD	Contrib%	Cum.%
Coelystilina werfensis	9.29	63.01	7.75	85.92	85.92
Group k
Average similarity: 65.08
Species	Av.Abund	Av.Sim	Sim/SD	Contrib%	Cum.%
Coelystilina werfensis	7.17	31.72	8.35	48.74	48.74
Microconch	3.59	12.26	1.73	18.83	67.58
Polygrina sp.	2.86	11.09	4.83	17.04	84.62
Group l
Average similarity: 69.00
Species	Av.Abund	Av.Sim	Sim/SD	Contrib%	Cum.%
Microconch	8.13	44.81	3.75	64.94	64.94
Austrotindaria spp.	3.12	11.33	1.27	16.42	81.36
Group m
Less than 2 samples in group
Species	Av.Abund	Av.Sim	Sim/SD	Contrib%	Cum.%
Holocrinus	######	######	######	55.56	55.56
Austrotindaria spp.	######	######	######	27.77	83.33
Group n
Less than 2 samples in group
Species	Av.Abund	Av.Sim	Sim/SD	Contrib%	Cum.%
Plagioglypta	######	######	######	61.29	61.29
Austrotindaria spp.	######	######	######	37.09	98.38
Group o
Average similarity: 74.87
Species	Av.Abund	Av.Sim	Sim/SD	Contrib%	Cum.%
Austrotindaria spp.	7.18	36.28	8.47	48.47	48.47
Claraia aurita group	5.8	26.89	3.73	35.91	84.38
Group p
Average similarity: 91.98
Species	Av.Abund	Av.Sim	Sim/SD	Contrib%	Cum.%
Austrotindaria spp.	9.47	65.53	#######	71.24	71.24
ostracod	2.46	15.5	#######	16.85	88.09
Group q
Average similarity: 89.48
Species	Av.Abund	Av.Sim	Sim/SD	Contrib%	Cum.%
Austrotindaria spp.	9.83	88.36	9.09	98.75	98.75
Group r
Average similarity: 81.94
Species	Av.Abund	Av.Sim	Sim/SD	Contrib%	Cum.%
Austrotindaria spp.	9.14	55.01	15.25	67.14	67.14
Coelystilina werfensis	2.81	15.34	6.21	18.72	85.86
Group s
Average similarity: 78.46
Species	Av.Abund	Av.Sim	Sim/SD	Contrib%	Cum.%
Austrotindaria spp.	8.46	51.13	9.72	65.17	65.17
Microconch	4.06	21.92	4.26	27.94	93.1
Group t
Average similarity: 59.62
Species	Av.Abund	Av.Sim	Sim/SD	Contrib%	Cum.%
Austrotindaria spp.	7.54	43.9	#######	73.63	73.63
Claraia clarai group	4.44	15.72	#######	26.37	100
Group u
Average similarity: 59.34
Species	Av.Abund	Av.Sim	Sim/SD	Contrib%	Cum.%
ostracod	5.48	22.02	2.83	37.1	37.1
Austrotindaria spp.	5.42	21.87	3.16	36.85	73.95
Microconch	3.24	8.67	1.07	14.61	88.56
Group v
Average similarity: 71.29
Species	Av.Abund	Av.Sim	Sim/SD	Contrib%	Cum.%
Claraia clarai group	5.9	21.33	2.63	29.91	29.91
Austrotindaria spp.	4.53	17.79	6.9	24.95	54.86
Coelystilina werfensis	4.01	12.02	1.82	16.86	71.72
Microconch	2.24	8.08	4.74	11.34	83.06
Group w
Average similarity: 83.99
Species	Av.Abund	Av.Sim	Sim/SD	Contrib%	Cum.%
Coelystilina werfensis	8.33	47.62	13.29	56.7	56.7
Austrotindaria spp.	4.74	25.6	19.39	30.48	87.18
Group x
Average similarity: 79.70
Species	Av.Abund	Av.Sim	Sim/SD	Contrib%	Cum.%
Austrotindaria spp.	6.9	32.43	5.54	40.69	40.69
Coelystilina werfensis	5.69	25.99	5.52	32.61	73.3
Claraia clarai group	2.53	9.44	2.17	11.84	85.14
Group y
Average similarity: 70.97
Species	Av.Abund	Av.Sim	Sim/SD	Contrib%	Cum.%
Austrotindaria spp.	5.94	23.03	4.79	32.45	32.45
Coelystilina werfensis	4.3	16.11	3.81	22.7	55.15
Warthia vaceki	3.11	9.72	1.24	13.7	68.86
Microconch	2.59	9.03	3.1	12.73	81.58
Group z
Average similarity: 62.37
Species	Av.Abund	Av.Sim	Sim/SD	Contrib%	Cum.%
Warthia vaceki	7.42	35.93	6.89	57.61	57.61
Coelystilina werfensis	3.24	13.85	5.68	22.21	79.82
Austrotindaria spp.	3.92	9.38	0.58	15.04	94.86
